# Supplementary material for: Transcriptome profiling in the damselfly Ischnura elegans identifies genes with sex-biased expression
Source: BMC Genomics. 2016 Dec 1;17:985. doi: 10.1186/s12864-016-3334-6 (PMC5131402; doi:10.1186/s12864-016-3334-6)
Supplement: Additional file 1: — Sheet 1. RNA sequence data trimming statistic. Sheet 2: Summary of initial and final de novo assembly. Sheet 3: 20 most abundant protein domain. Sheet 4–7: List of all transcripts with results from the differential expression analysis between all females and males (sheet 4), androchrome females and males (sheet 5), infuscans females and males (sheet 6), and infuscans-obsoleta females and males (sheet 7). Sheet 8–11: List of the most differentially expressed transcripts (DETs) between all females and males (sheet 8), androchrome females and males (sheet 9), infuscans females and males (sheet 10), and infuscans-obsoleta females and males (sheet 11). Sheet 12: List of enriched GO terms in DETs (based on the DETs listed in sheet 8–11). Sheet 13: Kegg pathways identified in DETs (based on the DETs listed in sheet 8). Sheet 14: List of different types of TRPs identified in the assembled transcriptome. Sheet 15: List of olfactory genes identified in the assembled transcriptome. Sheet 16: Genes/enzymes of carotenoid pigmentation pathway. Sheet 17: Genes/enzymes involved in juvenile and ecdysone pathway. Sheet 18: Gene involved in innate immune pathways. Sheet 19: Gene involved in sex-determining pathway. (XLSX 16726 kb) [file 12864_2016_3334_MOESM1_ESM.xlsx]

## Sheet: Sheet1
RNA sequence data trimming statistic
	Androchrome	Infuscans	Infuscans- obsoleta	Males				total
Number of reads before trimming	44643077	41044225	57779728	71907095		215374125		215374125
Reads kept after trimming	43693868	39718852	55380635	69156459		207949814		207949814
Percentage of reads discarded	0.0212	0.0322	0.0415	0.0382				7424311	0.0344
Reads average length before trimming	100	100	100	100
Reads average length after trimming	93.37	87.91	89.63	89.23
Q20% before trimming	98.93	97.17	98.12	97.73
Q20% after trimming	100	100	100	100
Q30% before trimming	95.49	90.98	92.82	91.99
Q30% after trimming	98.13	96.71	97.24	96.96
Total high quality reads	207949814

## Sheet: Sheet2
Summary of initial and final de novo assembly
Assembly	Transcripts	N50	Mean Length	Max Length	Min Length	Total Number of bases (bp)
Initial	127858	1989	850	21562	200	108609439
Final	54307	2582	1360	21562	200	73872484
Discarded transcripts	73551 (57.52%)

## Sheet: Sheet3
20 most abundant interproscan protein domain
ID	Detail
IPR007087	Zinc finger, C2H2
IPR013087	Zinc finger C2H2-type/integrase DNA-binding domain
IPR001611	Leucine-rich repeat
IPR013783	Immunoglobulin-like fold
IPR027417	P-loop containing nucleoside triphosphate hydrolase
IPR013032	EGF-like, conserved site
IPR002110	Ankyrin repeat
IPR007110	Immunoglobulin-like domain
IPR001680	WD40 repeat
IPR000742	Epidermal growth factor-like domain
IPR019734	Tetratricopeptide repeat
IPR015880	Zinc finger, C2H2-like
IPR011009	Protein kinase-like domain
IPR016024	Armadillo-type fold
IPR000504	RNA recognition motif domain
IPR012677	Nucleotide-binding alpha-beta plait domain
IPR002048	EF-hand domain
IPR000719	Protein kinase domain
IPR015943	WD40/YVTN repeat-like-containing domain
IPR003961	Fibronectin type III

## Sheet: Sheet4
List of all transcripts with results from the differential expression analysis between all females and males
Note: Includes only DETS with a gene name.
Gene	gene_name	Transcript_ID	log2FoldChange	pvalue	padj
1	sensory_neuron_membrane_protein_1	c34007_g1_i2	-1.21562	6.18360844026303e-10	9.92345482493411e-06
2	sporozoite_surface_protein_2-like	c47720_g1_i2	1.82911	6.1050199770496e-09	3.26102582941319e-05
3	sterol_o-acyltransferase_1-like	c46545_g1_i1	-2.27771	8.12818003343266e-09	3.26102582941319e-05
4	udp-n-acetylhexosamine_pyrophosphorylase	c39456_g1_i1	-1.83981	2.99391968891016e-08	6.86377473823288e-05
5	peptidoglycan_recognition_protein_long_class	c37774_g2_i1	-3.31736	3.14963309085235e-08	NA
6	alanyl-trna_cytoplasmic	c37289_g1_i2	-0.928895	4.8559951933248e-08	8.5912791578287e-05
7	ribosomal_protein_l11	c23460_g1_i1	-1.01489	5.2119661395712e-08	8.5912791578287e-05
8	serine--trna_cytoplasmic-like	c42209_g1_i2	-1.30667	5.57247749273036e-08	8.5912791578287e-05
9	ribosomal_protein_l10	c32697_g1_i1	-1.07185	5.99876352050971e-08	8.5912791578287e-05
10	protein_croquemort-like	c44875_g1_i1	-1.26031	6.42418680794768e-08	8.5912791578287e-05
11	death_related_ced-3_nedd2-like_protein	c42676_g1_i1	-1.42453	9.79554154088704e-08	9.81857013109383e-05
12	vitellogenin	c44644_g4_i1	-3.54199	9.96070088417603e-08	9.81857013109383e-05
13	inorganic_phosphate_cotransporter-like_isoform_1	c45150_g1_i1	2.20066	1.04119835076704e-07	9.81857013109383e-05
14	ebna2_binding_protein_p100	c40994_g1_i2	-1.08669	1.08883162141467e-07	9.81857013109383e-05
15	hepatocyte_nuclear_factor_4-gamma_isoform_x1	c48127_g1_i1	-1.62041	1.10128528389637e-07	9.81857013109383e-05
16	60s_ribosomal_protein_l26	c24648_g1_i1	-1.118	1.32711807462721e-07	0.000112093
17	ribosomal_protein_ubq_l40e	c31767_g1_i1	-0.881392	1.78697002905058e-07	0.000136559
18	g-protein_coupled_receptor_mth2-like	c42723_g1_i1	-1.56087	1.94787169858341e-07	0.000142088
19	60s_ribosomal_protein_l32	c27910_g1_i1	-1.123	2.15735603689833e-07	0.000148676
20	ferric-chelate_reductase_1	c31254_g1_i1	-2.34792	2.22346548863801e-07	0.000148676
21	60s_ribosomal_protein_l4	c34450_g1_i1	-1.10412	2.65778429151022e-07	0.000154019
22	protein_hu-li_tai_shao	c39467_g1_i1	0.504606	2.66091309583229e-07	0.000154019
23	seryl-trna_cytoplasmic	c42209_g1_i1	-1.28336	2.68156624195573e-07	0.000154019
24	ebna2_binding_protein_p100	c40994_g1_i1	-0.983577	2.687276065433e-07	0.000154019
25	agap007021-pa-like_protein	c38681_g1_i2	-1.38145	2.99810473826571e-07	0.000165909
26	ribosomal_protein_l7a	c8886_g1_i1	-1.14778	3.3694006737497e-07	0.000180241
27	ribosome-binding_protein_1_isoform_x1	c45543_g3_i7	-1.31172	3.86230421578408e-07	0.000193321
28	mannose-1-phosphate_guanyltransferase_beta-like	c44675_g1_i1	-1.81608	3.97530838417116e-07	0.000193321
29	cytochrome_p450	c39051_g1_i2	-2.54271	4.24774902258807e-07	0.000200494
30	dolichyl-diphosphooligosaccharide--protein_glycosyltransferase_subunit_2-like	c36424_g1_i1	-1.21511	5.31602896222277e-07	0.000243748
31	60s_acidic_ribosomal_protein_p0	c23660_g1_i1	-1.17677	5.50134869889481e-07	0.000245238
32	40s_ribosomal_protein_s11	c26945_g1_i1	-1.18602	6.74608481620131e-07	0.000290893
33	isoform_a	c39396_g1_i1	0.69195	7.17774271131856e-07	0.000290893
34	dolichyl-phosphate_beta-glucosyltransferase	c45361_g1_i2	-1.63058	7.25057135822031e-07	0.000290893
35	growth_differentiation_factor_8-like	c20388_g1_i1	-2.24619	7.79409117877132e-07	0.000305072
36	ribonuclease_p_protein_subunit_p25-like_protein	c41365_g1_i1	-0.648094	8.30810265723426e-07	0.000310297
37	pyridoxine-5_-phosphate_oxidase-like	c45775_g2_i1	1.43073	8.31429113934647e-07	0.000310297
38	ribosomal_protein_s6	c31902_g1_i1	-1.05606	8.55862133103753e-07	0.000312156
39	extracellular_serine_threonine_protein_kinase_fam20c_isoform_x1	c46881_g1_i1	-1.59426	9.58346487645837e-07	0.000341768
40	60s_ribosomal_protein_l6	c32738_g1_i1	-1.05141	1.03832175029301e-06	0.000362239
41	glutamine--fructose-6-phosphate_aminotransferase	c32715_g1_i1	-1.10056	1.10240267282027e-06	0.000376412
42	60s_ribosomal_protein_l27a	c932_g1_i1	-1.13531	1.19352514444915e-06	0.000399035
43	Hypothetical_protein_CHV_p022	c36777_g2_i1	-2.73778	1.23535300971748e-06	0.000404325
44	low_quality_protein:_frizzled-8	c42433_g1_i1	-1.86951	1.25973685537705e-06	0.000404325
45	g-box-binding_factor	c24800_g1_i1	-1.43779	1.65235527523062e-06	0.000501961
46	ribosomal_protein_p1	c81204_g1_i1	-1.11274	1.65777085545942e-06	0.000501961
47	ribosomal_protein_l3	c6952_g1_i1	-1.03574	1.71344253536995e-06	0.000507098
48	40s_ribosomal_protein_s12	c25458_g1_i1	-0.962181	1.77445812438065e-06	0.000507098
49	serine_protease	c46352_g1_i1	-0.886501	1.8032239771139e-06	0.000507098
50	solute_carrier_family_35_member_b1	c34404_g1_i1	-1.8025	1.83651873326907e-06	0.000507098
51	60s_ribosomal_protein_l12	c23599_g1_i1	-0.983336	1.8572182369845e-06	0.000507098
52	conserved_hypothetical_protein	c43570_g1_i1	-1.14732	1.89593046231942e-06	0.000507098
53	60s_ribosomal_protein_l15	c33905_g1_i2	-0.976962	1.96989739745616e-06	0.000518245
54	60s_ribosomal_protein_l18	c27385_g1_i1	-0.913579	2.01113155576027e-06	0.000520559
55	60s_ribosomal_protein_l15	c33905_g1_i1	-1.0577	2.06564271224306e-06	0.000526181
56	40s_ribosomal_protein_s3a	c34906_g1_i1	-0.908497	2.10058867898956e-06	0.000526723
57	ribosomal_protein_l35	c30829_g1_i1	-0.968112	2.16133133728923e-06	0.000533616
58	60s_ribosomal_protein_l9	c35456_g1_i1	-0.930514	2.647158234286e-06	0.000624729
59	ribosomal_protein_s20	c70659_g1_i1	-0.960235	2.81772533254351e-06	0.000655346
60	phosphate_transporter	c46021_g3_i2	-0.757145	2.87327989795793e-06	0.000656089
61	ribosomal_protein_l21	c33918_g1_i1	-1.01901	2.90486336433782e-06	0.000656089
62	cytochrome_p450	c36778_g1_i1	-1.70415	2.96184016040939e-06	0.000656089
63	guanine_nucleotide-binding_protein_subunit_beta-like_protein	c36129_g1_i1	-1.01336	2.98445173319413e-06	0.000656089
64	60s_acidic_ribosomal_protein_p2	c31965_g2_i1	-1.15534	3.12528220405126e-06	0.000677764
65	a_kinase_anchor_protein	c46213_g1_i2	-1.53728	3.50344876666681e-06	0.000739781
66	60s_ribosomal_protein_l35a	c14471_g1_i1	-0.965279	3.86427801273854e-06	0.000802314
67	protein_transport_protein_sec61_subunit_alpha_isoform_2	c36952_g1_i1	-1.23995	3.8995805112494e-06	0.000802314
68	60s_ribosomal_protein_l24	c1475_g1_i1	-0.897021	3.99398113764976e-06	0.000810009
69	ets-like_proteinous_factor	c40189_g1_i1	-0.907563	4.03792870899393e-06	0.000810009
70	60s_ribosomal_protein_l14	c888_g1_i1	-0.897023	4.15525466617591e-06	0.000817095
71	dolichyl-diphosphooligosaccharide--protein_glycosyltransferase_subunit_stt3a	c44290_g1_i1	-1.50892	4.17508690017086e-06	0.000817095
72	aael004188-_partial	c46205_g2_i5	-2.56121	4.31243129586299e-06	0.000833806
73	dolichyl-diphosphooligosaccharide--protein_glycosyltransferase_subunit_1	c40148_g1_i1	-1.27929	4.67413237875465e-06	0.000882524
74	protein_transport_protein_sec61_subunit_beta	c10884_g1_i1	-1.30833	4.69477044316232e-06	0.000882524
75	hypothetical_protein_L798_04379	c46543_g1_i1	-1.56521	4.72937874002119e-06	0.000882524
76	glutamyl-prolyl-trna_isoform_b	c41884_g1_i1	-2.16284	4.91029820069676e-06	0.000893169
77	protein_ergic-53	c47453_g1_i1	-1.19691	4.95339028142277e-06	0.000893169
78	ubiquitin_ribosomal_protein_s27ae_fusion_protein	c33877_g1_i1	-0.847603	5.40510574665214e-06	0.000963316
79	peptidoglycan_recognition_protein_3	c48033_g1_i3	-3.31834	5.46395208154966e-06	0.000963316
80	translocation_protein_sec63_homolog	c42591_g1_i1	-1.0685	5.55113235696081e-06	0.000963316
81	40s_ribosomal_protein_s13	c25426_g1_i1	-0.84463	5.58252893683936e-06	0.000963316
82	60s_ribosomal_protein_l22	c48557_g1_i1	-0.88345	5.64702209648792e-06	0.000964079
83	ribosome-binding_protein_1_isoform_x1	c45543_g3_i2	-0.947059	5.72549357278862e-06	0.000967187
84	protein_disulfide-isomerase_a3	c40554_g1_i1	-0.919583	5.84150606554803e-06	0.000976505
85	protein_takeout-like	c41984_g1_i1	-1.19485	6.07291496259366e-06	0.00100472
86	rrna_methyltransferase_3	c47230_g2_i1	-1.32602	6.20473829475938e-06	0.00100798
87	60s_ribosomal_protein_l34	c6939_g1_i1	-0.964688	6.29557986645852e-06	0.00100798
88	ribosomal_protein_s27	c16657_g1_i1	-0.819346	6.30848781308925e-06	0.00100798
89	60s_ribosomal_protein_l13a	c30723_g1_i1	-0.950083	6.36738487625783e-06	0.00100798
90	translocon-associated_protein_subunit_alpha	c45784_g3_i1	-1.2277	6.40665508611709e-06	0.00100798
91	translocon-associated_protein_subunit_delta	c40263_g1_i1	-1.24665	6.72868751043246e-06	0.00104235
92	signal_peptidase_complex_subunit_1	c30372_g1_i1	-0.867479	6.75501710899619e-06	0.00104235
93	glutamine--fructose-6-phosphate_aminotransferase	c32715_g1_i3	-1.18007	7.37856515449598e-06	0.00111174
94	60s_ribosomal_protein_l5	c33765_g1_i1	-0.941283	7.4236464089859e-06	0.00111174
95	60s_ribosomal_protein_l36	c27308_g1_i1	-0.917608	7.48183110875263e-06	0.00111174
96	ribosomal_protein_l7	c34642_g1_i1	-0.991814	7.69289533499793e-06	0.00113262
97	phosphate_transporter	c46021_g3_i1	-0.782916	8.2692493417751e-06	0.0011731
98	na+_+_atpase_alpha-subunit_1	c42230_g1_i1	0.668481	8.2789391081687e-06	0.0011731
99	ribosomal_protein_l31	c27931_g1_i1	-0.881907	8.3173352436024e-06	0.0011731
100	thioredoxin_domain-containing	c37437_g1_i1	-1.41305	8.3333493475063e-06	0.0011731
101	ribosomal_protein_l39	c9559_g1_i1	-0.863498	8.91664239418355e-06	0.0012443
102	transducin_beta-like_protein_2	c43752_g2_i1	-0.915668	9.17992437996963e-06	0.00125657
103	probable_serine_threonine-protein_kinase_ddb_g0282963	c44395_g2_i3	1.07078	9.23950462101855e-06	0.00125657
104	60s_ribosomal_protein_l8	c32114_g1_i1	-1.01092	9.48107162035984e-06	0.00127859
105	40s_ribosomal_protein_s23	c31993_g1_i1	-0.861267	9.81702220655243e-06	0.00131286
106	ribosomal_protein_s30	c31273_g1_i2	-0.842869	9.95089976103605e-06	0.00131575
107	40s_ribosomal_protein_s26	c70546_g1_i1	-0.813061	1.00025938336859e-05	0.00131575
108	spectrin_beta_chain_isoform_x4	c41752_g1_i1	0.557822	1.03865817609673e-05	0.00134707
109	g2_mitotic-specific_cyclin-a	c39657_g1_i1	-2.79164	1.04752719436313e-05	0.00134707
110	microsomal_triglyceride_transfer_protein_large_subunit	c30545_g1_i1	-1.05556	1.05463143849025e-05	0.00134707
111	facilitated_trehalose_transporter_tret1-like	c47566_g1_i2	1.39489	1.05764314779148e-05	0.00134707
112	non-structural_maintenance_of_chromosomes_element_4_homolog_a	c39997_g1_i1	-2.89415	1.07192441597117e-05	0.00135451
113	hypothetical_protein_L798_04004	c31284_g1_i2	-1.33807	1.10658688233863e-05	0.00136705
114	ribosome-binding_protein_1_isoform_x1	c45543_g3_i6	-1.30216	1.11015840587762e-05	0.00136705
115	chromatin_assembly_factor_1_subunit_b	c43240_g1_i1	-2.15797	1.12309047124666e-05	0.00136705
116	probable_atp-dependent_rna_helicase_ddx52	c42486_g1_i1	-1.77167	1.12706777457546e-05	0.00136705
117	succinic_semialdehyde_dehydrogenase	c45028_g1_i1	0.540506	1.15200102274447e-05	0.00137965
118	williams-beuren_syndrome_chromosomal_region_27	c40061_g1_i1	-1.85866	1.2184540616006e-05	0.00144843
119	histone-lysine_n-methyltransferase_partial	c40371_g1_i2	-2.37862	1.2450098252159e-05	NA
120	elongation_factor_1-gamma	c32331_g1_i1	-0.86746	1.25789845645619e-05	0.00148432
121	ribosomal_protein_l13	c34925_g1_i1	-1.02966	1.27138462140146e-05	0.00148928
122	rhythmically_expressed_gene_2_protein	c44225_g2_i1	0.640137	1.28419938974669e-05	0.00149339
123	probable_dolichyl_pyrophosphate_glc1man9_c2_alpha-_-glucosyltransferase	c43981_g1_i1	-1.25544	1.31319953625248e-05	0.00151613
124	translocon-associated_protein_subunit_gamma	c30865_g1_i1	-1.39868	1.37424125483097e-05	0.00157527
125	ribosome-associated_membrane_protein	c1512_g1_i1	-1.32184	1.39215195747408e-05	0.00158449
126	60s_ribosomal_protein_l18a	c28416_g1_i1	-0.992952	1.42143194361812e-05	0.00160642
127	protein_disulfide-isomerase	c42837_g1_i1	-0.780513	1.4729098552646e-05	0.00165296
128	na+_+_atpase_alpha-subunit_1	c42230_g1_i3	0.650989	1.51085420163113e-05	0.00168376
129	exonuclease_3_-5_domain-containing_protein_2-like	c40650_g1_i1	-1.42739	1.61446040479836e-05	0.00178682
130	lin-7-like_protein_b	c5299_g1_i1	0.617141	1.62598147383949e-05	0.00178724
131	ribosomal_protein_l17	c34161_g1_i1	-0.886448	1.64617245338828e-05	0.00179713
132	dolichyl-diphosphooligosaccharide--protein_glycosyltransferase_subunit_stt3b	c45998_g1_i1	-0.727341	1.73697172270006e-05	0.00187999
133	translocon-associated_protein_subunit_beta	c36589_g1_i1	-1.37922	1.7455057222766e-05	0.00187999
134	atp-binding_cassette_sub-family_g_member_1	c44590_g1_i1	-1.13677	1.85651119322902e-05	0.0019736
135	torso-like_protein	c45801_g1_i1	-1.21956	1.86004882325843e-05	0.0019736
136	40s_ribosomal_protein_s19a-like	c32436_g1_i1	-0.753993	1.98780885707566e-05	0.00208499
137	eukaryotic_translation_initiation_factor_2d	c36826_g1_i1	-0.489998	2.02711994476028e-05	0.00211242
138	60s_ribosomal_protein_l30	c30692_g1_i1	-0.944822	2.06600061342819e-05	0.00213571
139	sodium_potassium-transporting_atpase_subunit_beta-2	c35266_g1_i1	0.65116	2.08939737174286e-05	0.00213571
140	na+_+_atpase_alpha-subunit_1	c42230_g1_i2	0.655567	2.13225785941046e-05	0.00216573
141	ribosome-binding_protein_1_isoform_x1	c45543_g3_i4	-1.04096	2.16529211825147e-05	0.00217179
142	probable_peroxisomal_acyl-coenzyme_a_oxidase_1	c39041_g1_i1	-0.751926	2.19264450696629e-05	0.00218022
143	cytochrome_c_oxidase_subunit_iii	c41802_g1_i4	-3.4558	2.2008696222699e-05	0.00218022
144	plasma_membrane_calcium_isoform_i	c39078_g1_i2	0.668501	2.24624816769448e-05	0.00221152
145	ribosomal_protein_s15	c3566_g1_i1	-0.800399	2.35081202764648e-05	0.00228641
146	e3_ubiquitin-protein_ligase_rnf185-like_isoform_x2	c35574_g1_i1	-0.526439	2.38197822887369e-05	0.00230277
147	elongation_factor_1-alpha	c102126_g1_i1	-0.745992	2.41986543214754e-05	0.00232539
148	protein_lin-28_homolog	c27897_g1_i1	-2.69382	2.44090813020971e-05	NA
149	dynactin_subunit_1_isoform_x1	c45914_g1_i4	0.548271	2.51784484579156e-05	0.00238313
150	60s_ribosomal_protein_l10a	c26675_g1_i1	-0.923051	2.52450423840113e-05	0.00238313
151	ribosome-binding_protein_1_isoform_x1	c45543_g3_i3	-0.99405	2.65566606277882e-05	0.00249229
152	probable_serine_threonine-protein_kinase_ddb_g0282963	c44395_g2_i1	1.11281	2.72660437144023e-05	0.00254399
153	low_quality_protein:_selenoprotein_pb-like	c46407_g1_i1	-1.60554	2.78047352662638e-05	0.00257149
154	peroxiredoxin_4_precursor	c37833_g1_i1	-0.951186	2.87569153617436e-05	0.00262211
155	rna-directed_dna_polymerase_from_mobile_element_jockey-like	c46970_g6_i2	0.792539	2.89795536684614e-05	0.00262748
156	trypsin	c44717_g1_i1	-2.53723	2.95667971339822e-05	0.00266566
157	40s_ribosomal_protein_s7	c5433_g1_i1	-0.78615	3.05902389074382e-05	0.00274253
158	40s_ribosomal_protein_s15a	c27454_g1_i1	-0.881474	3.08646873138269e-05	0.00275176
159	agap008326-pa-like_protein	c45106_g1_i1	-1.73421	3.14642266611026e-05	0.00277438
160	thymosin_isoform_2	c40748_g1_i3	-0.501514	3.1749547914361e-05	0.00278424
161	na+_+_atpase_alpha-subunit_1	c42230_g1_i4	0.652419	3.2029991652127e-05	0.00279357
162	zinc_finger_cchc_domain-containing_protein_9	c46549_g1_i3	-0.708528	3.28989308919468e-05	0.00284121
163	40s_ribosomal_protein_s3-like	c33878_g1_i1	-0.794808	3.29302308438702e-05	0.00284121
164	ribosomal_protein_s4e	c3497_g1_i1	-0.877907	3.35938842133494e-05	0.00288297
165	elongation_factor_1-beta	c49036_g1_i1	-0.79154	3.4257891565338e-05	0.00291834
166	40s_ribosomal_protein_s9	c37076_g1_i1	-0.9931	3.5333435362941e-05	0.00298437
167	glycine_n-acyltransferase	c38267_g1_i1	1.06595	3.66485374209024e-05	0.00304836
168	dnaj_homolog_subfamily_c_member_3-like	c46111_g1_i1	-0.726546	3.6663118322704e-05	0.00304836
169	g-protein_coupled_receptor_mth2	c47299_g1_i2	-1.62421	3.68428955973173e-05	0.00304836
170	cyclic_amp_response_element-binding_protein_a-like	c43241_g1_i1	-1.2929	3.6850823032379e-05	0.00304836
171	ribosome-binding_protein_1_isoform_x1	c45543_g3_i5	-1.08455	3.85702753790697e-05	0.00317423
172	cue_domain-containing_protein_1	c45310_g1_i2	0.737996	4.19251196647787e-05	0.00338882
173	thymosin_isoform_1	c40748_g1_i2	-0.543483	4.20223399900395e-05	0.00338882
174	serine_threonine-protein_kinase_plk4	c40214_g1_i1	-2.55777	4.26332277978543e-05	0.00342089
175	cytochrome_c_oxidase_assembly_protein_mitochondrial	c46379_g1_i1	0.281604	4.41687613508146e-05	0.00349988
176	probable_atp-dependent_rna_helicase_ddx56	c37576_g1_i1	-1.03545	4.42719210061808e-05	0.00349988
177	facilitated_trehalose_transporter_tret1-like	c43193_g1_i1	-0.903123	4.64863827502328e-05	0.00363995
178	cyclin-g-associated_kinase-like	c42281_g1_i1	0.676331	4.64973360469536e-05	0.00363995
179	conserved_hypothetical_protein	c36292_g1_i1	-1.00577	4.77443068023709e-05	0.00371942
180	metallo-beta-lactamase_domain-containing_protein_1-like	c44065_g1_i1	-1.14383	4.90888460731537e-05	0.00378739
181	pancreatic_triacylglycerol_lipase-like	c40711_g1_i1	-2.59739	5.01626398824742e-05	0.00385172
182	serine_protease_snake	c45428_g1_i1	-0.664954	5.20610603593744e-05	0.00395746
183	solute_carrier_family_facilitated_glucose_transporter_member_1-like_isoform_x1	c45190_g1_i2	1.96029	5.2225802272774e-05	0.00395746
184	camp-regulated_phosphoprotein_21_isoform_x1	c46569_g1_i2	0.639554	5.22795130216594e-05	0.00395746
185	hypothetical_protein,_conserved,_(fragment)	c42215_g1_i2	-2.02339	5.36880754419065e-05	0.00404501
186	venom_carboxylesterase-6	c37829_g1_i1	-2.33694	5.51518212621853e-05	0.00413587
187	asparagine--trna_cytoplasmic	c44157_g1_i2	-0.775866	5.72110420301545e-05	0.00422899
188	hypothetical_protein_L798_02285	c48361_g1_i1	0.842275	5.74309940166699e-05	0.00422899
189	waprin-phi1-like_isoform_1	c36170_g1_i1	-1.04586	5.76100467071234e-05	0.00422899
190	mucin-like_protein	c47720_g1_i4	1.47624	5.89307098647676e-05	0.00428133
191	cell_division_cycle_2	c36979_g1_i1	-1.94791	5.89590215122775e-05	0.00428133
192	nad-dependent_deacetylase_sirtuin-1	c36506_g1_i1	-0.67913	6.0388874609095e-05	0.00435995
193	hypothetical_protein_L798_06492	c42350_g2_i1	-1.94936	6.091592814907e-05	NA
194	isoform_c	c45225_g1_i1	-0.441954	6.10864803603481e-05	0.00437641
195	eukaryotic_translation_initiation_factor_5a	c25332_g1_i1	-0.693112	6.20849197795679e-05	0.0044172
196	thymidylate_synthase	c42883_g1_i1	-2.22872	6.5400332618218e-05	0.00462354
197	cytochrome_p450	c46178_g1_i2	-1.45093	6.73250804173184e-05	0.00470302
198	hypothetical_protein_X777_15412	c35542_g1_i1	-0.870407	6.79448284265046e-05	0.00470302
199	peptidyl-prolyl_cis-trans_isomerase_5	c35638_g1_i1	-0.829302	6.7989754689865e-05	0.00470302
200	ribosomal_protein_l28	c30988_g1_i1	-0.773057	6.83862061125756e-05	0.00471014
201	cell_adhesion_molecule_2-like	c43281_g1_i2	-1.97051	6.94762504268083e-05	0.00474449
202	aspartate--trna_cytoplasmic	c43743_g1_i1	-0.717009	7.02947390750294e-05	0.00475987
203	60s_ribosomal_protein_l23	c25440_g1_i1	-0.824129	7.07745535940082e-05	0.00476016
204	nucleolar_protein_56-like	c36268_g1_i1	-1.2713	7.10559553100927e-05	0.00476016
205	plasma_membrane_calcium-transporting_atpase_2-like_isoform_x1	c39078_g1_i4	0.59555	7.61793216651602e-05	0.00507272
206	ribosomal_protein_s8	c31926_g1_i1	-0.855619	7.71639496580473e-05	0.005096
207	adipokinetic_hormone_receptor	c47760_g1_i1	-1.33948	7.9418059560699e-05	0.0051978
208	cell_division_control_protein_42_homolog	c37956_g1_i1	-1.01837	7.94250226478365e-05	0.0051978
209	ribosomal_protein_l37	c59492_g1_i1	-0.853815	7.96771971010331e-05	0.0051978
210	protein_takeout-like	c41984_g2_i1	-1.10751	8.02257875161279e-05	0.0052124
211	serine_threonine-protein_kinase_grp-like	c17438_g1_i2	-1.22521	8.08271445842804e-05	0.00522754
212	transmembrane_protein_214	c41188_g1_i1	-1.02676	8.11103194647939e-05	0.00522754
213	serine_protease_inhibitor	c39296_g1_i1	-0.804373	8.56635251781047e-05	0.00549891
214	chitin_binding_peritrophin-a_domain_containing_protein	c49916_g1_i1	3.29945	8.62996377016221e-05	NA
215	oligosaccharyltransferase_complex_subunit_ostc	c34208_g1_i1	-0.988574	8.65181882171332e-05	0.00553165
216	agap007021-pa-like_protein	c38681_g1_i1	-1.09918	8.7645314732275e-05	0.00558032
217	sortilin-related_receptor-like	c44609_g1_i1	-1.41554	8.79748702613018e-05	0.00558032
218	rna-binding_protein	c35148_g1_i1	-1.51061	8.85697654510366e-05	0.00559594
219	40s_ribosomal_protein_s16	c26672_g1_i1	-0.739768	9.1107458659601e-05	0.0057337
220	something_about_silencing_protein_10	c44531_g1_i1	-1.4724	9.2757423301612e-05	0.00581473
221	acetyl-coenzyme_a_transporter_1	c41796_g1_i1	-0.627605	9.32892904511938e-05	0.00582532
222	probable_deoxyhypusine_synthase-like	c42219_g1_i1	-1.21797	9.65334274027043e-05	0.00600453
223	n-alpha-acetyltransferase_40	c34732_g1_i1	-1.63788	9.76660666296553e-05	0.00605153
224	translocating_chain-associated_membrane_protein_1-like_1-like	c40082_g1_i1	-1.27033	9.84407317655931e-05	0.00607606
225	facilitated_trehalose_transporter_tret1-like	c47566_g1_i1	1.29243	9.94250664858125e-05	0.00608998
226	syntaxin_17	c48063_g1_i3	0.414569	9.98882696435445e-05	0.00609508
227	ddb1-_and_cul4-associated_factor_13-like	c41987_g1_i1	-0.918007	0.000104782	0.0063695
228	chymotrypsin-c-like_isoform_x1	c43465_g1_i1	-1.15769	0.000105193	0.0063703
229	protein_them6	c47445_g1_i2	1.35472	0.000106861	0.00644701
230	hypothetical_protein_Phum_PHUM407840	c41082_g1_i1	-2.08847	0.000107702	0.00647341
231	hypothetical_protein_L798_04004	c31284_g1_i1	-1.21264	0.000108638	0.0065053
232	pre-mrna-splicing_factor	c45811_g1_i1	-1.51311	0.000109321	0.0065219
233	ankyrin-3-like_isoform_x2	c42370_g1_i3	0.58188	0.000111272	0.00661366
234	dna_replication_factor_cdt1	c45152_g1_i1	-1.92403	0.000115918	0.00686438
235	nucleolar_protein_6	c47673_g2_i1	-1.37205	0.000117253	0.0069179
236	surfeit_locus_protein_6-like_protein	c45388_g1_i1	-1.35516	0.000121636	0.00709825
237	discoidin_domain-containing_receptor_2-like	c39567_g1_i1	1.45278	0.000122493	0.0071172
238	gamma-aminobutyric_acid_receptor_subunit_beta-like	c40186_g1_i1	0.670969	0.000123942	0.0071172
239	sorting_nexin-11	c43621_g1_i1	-1.08431	0.000124115	0.0071172
240	g2_mitotic-specific_cyclin-b	c39428_g1_i1	-2.46509	0.000124178	0.0071172
241	kv_channel-interacting_protein_1	c48398_g1_i1	0.985158	0.000125138	0.00714666
242	c-type_lectin	c44650_g1_i1	2.15481	0.000128758	0.00732731
243	small_subunit_processome_component_20_homolog	c47404_g1_i1	-1.33507	0.000129616	0.00734701
244	isoform_b	c46120_g1_i2	0.631553	0.000130019	0.00734701
245	epoxide_hydrolase_4-like	c41412_g1_i1	-2.19221	0.000130619	0.00735301
246	probable_u3_small_nucleolar_rna-associated_protein_11	c19953_g1_i1	-0.734002	0.000131042	0.00735301
247	39s_ribosomal_protein_mitochondrial	c42682_g2_i1	0.502582	0.000137095	0.00766587
248	myostatin	c40336_g1_i1	-1.93909	0.000138432	0.00771373
249	heat_repeat-containing_protein_3-like	c41504_g1_i1	-0.884227	0.00014017	0.00778218
250	thymosin_beta-4	c40748_g1_i1	-0.48407	0.00014063	0.00778218
251	sec14-like_protein_2-like	c39478_g1_i1	-0.701864	0.00014215	0.00782376
252	adamts-like_protein_1_isoform_x1	c47893_g2_i1	1.2138	0.000145471	0.00794054
253	alpha-_-mannosyltransferase_alg2-like	c40770_g1_i1	-1.05715	0.000147642	0.00803173
254	hypothetical_protein_L798_01301	c47912_g1_i3	-0.904605	0.000149248	0.00809167
255	cytochrome_p450_mitochondrial	c42678_g1_i1	-2.04158	0.000152227	0.00817157
256	intersectin-2-like_isoform_x6	c44819_g1_i1	0.591659	0.000154004	0.0082382
257	pancreatic_triacylglycerol_lipase-like	c42158_g1_i1	-2.73846	0.000159039	0.00845823
258	n-acetyltransferase_10	c36915_g1_i1	-1.56959	0.000161124	0.00851718
259	zinc_transporter_7	c24940_g1_i1	-0.639892	0.000161342	0.00851718
260	ribosomal_rna_methyltransferase_nop2-like	c41893_g1_i1	-1.2259	0.000163316	0.00859309
261	pdgf-_and_vegf-related_factor_isoform_c	c38331_g1_i1	-1.05189	0.00016498	0.00865115
262	probable_atp-dependent_rna_helicase_ddx17-like	c38803_g1_i1	-1.65377	0.000165497	0.00865115
263	protein_aatf	c43826_g1_i1	-1.22432	0.000168554	0.0087705
264	Hypothetical_protein_CHV_p022	c46205_g2_i4	-1.97243	0.000168874	0.0087705
265	ankyrin_unc44	c42660_g2_i2	-2.46137	0.000171089	NA
266	digestive_organ_expansion_factor_homolog	c44839_g1_i1	-1.19032	0.000178133	0.00922155
267	non-structural_maintenance_of_chromosomes_element_4_homolog_a	c39997_g1_i2	-2.86085	0.000178229	NA
268	inter-alpha-trypsin_inhibitor_heavy_chain_h3	c47317_g1_i1	-1.23507	0.000179308	0.00925254
269	laccase_2	c44143_g1_i1	-2.06313	0.000181276	0.00932411
270	solute_carrier_family_12_member_6-like	c41052_g2_i1	1.02172	0.0001821	0.00933654
271	Hypothetical_protein_CHV_p022	c37779_g1_i1	-2.44779	0.000186266	0.00948952
272	cell_division_control_protein_6_homolog	c47366_g1_i1	-2.34966	0.000187371	0.0095142
273	ribosome_biogenesis_protein_brx1_homolog	c41552_g1_i1	-1.17842	0.000187936	0.0095142
274	juvenile_hormone-inducible_protein	c47374_g1_i2	-0.765722	0.000189887	0.00958274
275	cholesterol_desaturase_daf-36-like	c36285_g1_i1	-2.45423	0.00019018	NA
276	chitinase-like_protein_idgf4	c39676_g2_i1	-0.831515	0.000190879	0.00959532
277	iq_motif_and_sec7_domain-containing_protein_1	c40441_g1_i3	0.506517	0.000191905	0.00959532
278	zinc_transporter_zip14	c36386_g1_i1	-0.935249	0.00019193	0.00959532
279	arylamine_n-acetyltransferase	c42432_g1_i1	-1.00711	0.000193525	0.00964502
280	venom_carboxylesterase-6	c34796_g1_i1	2.36001	0.000194546	NA
281	developmentally-regulated_gtp-binding_protein_2	c42698_g1_i1	-0.520933	0.000195498	0.00969099
282	dynein_light_chain_cytoplasmic	c30099_g1_i1	0.618349	0.000197314	0.00971316
283	phenylalanyl-trna_synthetase_beta_chain	c41540_g1_i1	-0.636834	0.000198893	0.00976094
284	epoxide_hydrolase_4-like	c44845_g1_i1	-1.29514	0.000201664	0.0098668
285	abc_transporter_f_family_member_4-like	c48451_g1_i1	0.748927	0.000210022	0.0101519
286	dna_mismatch_repair_protein_msh2-like	c45968_g1_i2	-0.889551	0.00021155	0.010195
287	15-hydroxyprostaglandin_dehydrogenase	c37491_g1_i1	-0.732019	0.000214884	0.0102939
288	solute_carrier_family_35_member_e2-like	c42115_g1_i1	-0.812408	0.000218157	0.0104196
289	serine_threonine-protein_kinase_genghis_khan	c46525_g1_i2	0.517737	0.000219742	0.0104641
290	zinc_transporter_2-like	c47794_g1_i1	-1.16756	0.000222935	0.0105536
291	mrna_export_factor	c39861_g3_i1	-0.650588	0.000227272	0.0107273
292	ribosomal_protein_l23a	c33420_g1_i1	-0.791645	0.000245752	0.011498
293	muscle_m-line_assembly_protein_unc-89_isoform_x1	c45014_g2_i1	-1.71816	0.000247502	0.0115462
294	ankyrin-3-like_isoform_x2	c42370_g1_i2	0.527559	0.000252549	0.0117475
295	anoctamin-5-like	c46205_g2_i3	-1.74257	0.00025334	0.0117503
296	scavenger_receptor_class_b	c46786_g1_i1	-0.738045	0.000254308	0.0117612
297	dna_polymerase_delta_subunit_2	c36756_g1_i1	-1.41461	0.00025594	0.0117845
298	dehydrogenase_reductase_sdr_family_member_11	c42201_g1_i1	-0.695884	0.000259964	0.0118297
299	protein_rrp5_homolog	c47281_g1_i1	-1.44868	0.000260213	0.0118297
300	endonuclease-reverse_transcriptase	c38542_g1_i1	-2.57017	0.000261494	NA
301	adp-ribosylation_factor_1	c59565_g1_i1	-0.38194	0.000262961	0.0119209
302	plasma_membrane_calcium-transporting_atpase_2_isoform_x4	c39078_g1_i1	0.580605	0.00026371	0.0119212
303	patched_domain-containing_protein_3	c47358_g1_i2	-1.42101	0.000266064	0.0119675
304	leukotriene_a-4_hydrolase	c43249_g1_i1	-0.697401	0.000267099	0.0119732
305	diacylglycerol_kinase_theta-like_isoform_2	c45928_g1_i1	0.914516	0.000271065	0.0120835
306	asparagine_synthetase	c47530_g1_i1	-1.54915	0.000273491	0.0121244
307	rhomboid_family_member_1	c44528_g1_i1	0.781637	0.000273495	0.0121244
308	protein_toll	c44686_g1_i1	-0.946171	0.000275045	0.0121324
309	dna_mismatch_repair_protein_msh2-like	c45968_g1_i1	-0.890937	0.000276212	0.0121324
310	ribosome_production_factor_2_homolog	c38375_g1_i1	-0.829245	0.000276789	0.0121324
311	plasma_membrane_calcium-transporting_atpase_2-like_isoform_x1	c39078_g1_i3	0.610187	0.00027709	0.0121324
312	membrane_protein_fam174a	c44571_g6_i1	-0.882292	0.000277455	0.0121324
313	fk506-binding_protein	c41320_g1_i1	-0.724309	0.000280971	0.0122528
314	signal_recognition_particle_68_kda_protein	c37233_g1_i1	-0.719487	0.000282191	0.0122726
315	40s_ribosomal_protein_s17	c25045_g2_i1	-0.663651	0.000283534	0.0122977
316	serine_threonine-protein_phosphatase_2a_56_kda_regulatory_subunit_epsilon_isoform	c28582_g1_i1	0.310688	0.000285251	0.0123002
317	dolichyl-diphosphooligosaccharide--protein_glycosyltransferase_48_kda_subunit	c36929_g1_i1	-0.77548	0.00028686	0.0123089
318	cytochrome_p450	c41937_g1_i1	-1.12341	0.000289113	0.0123725
319	periodic_tryptophan_protein_2_homolog	c44392_g1_i2	-0.992439	0.000294888	0.0125861
320	protein_serine_threonine	c46962_g1_i2	-1.31472	0.000297511	0.0126479
321	nogo-b_receptor-like	c41307_g1_i1	-0.873837	0.000297913	0.0126479
322	cyclin-dependent_kinases_regulatory_subunit_1	c36754_g1_i1	-2.04553	0.000304143	0.0127772
323	nuclear_protein_1	c33975_g1_i1	-0.837233	0.000310632	0.0129146
324	cg14521-_partial	c43543_g1_i1	1.34515	0.000311544	0.012919
325	cell_division_cycle_7-related_protein_kinase-like	c37475_g1_i1	-2.09664	0.000312888	0.0129382
326	gtp-binding_protein_128up	c32022_g1_i1	-0.92918	0.000313618	0.0129382
327	dna_replication_licensing_factor_mcm3	c44015_g1_i1	-2.06834	0.00031961	0.0130879
328	riboflavin_transporter_2-a-like	c41888_g1_i1	-1.78456	0.000319865	0.0130879
329	adipocyte_plasma_membrane-associated	c40362_g1_i1	-0.618438	0.000320108	0.0130879
330	exportin-5	c47405_g1_i1	-0.770668	0.000321325	0.0130879
331	40s_ribosomal_protein_s10	c27748_g1_i1	-0.741884	0.00032297	0.0131216
332	protein_disulfide-isomerase_a6-like	c42656_g1_i1	-0.708849	0.000329285	0.0132632
333	protein_aar2_homolog	c35822_g1_i3	-0.513531	0.000329286	0.0132632
334	40s_ribosomal_protein_s14	c26514_g1_i1	-0.648062	0.000329979	0.0132632
335	sulfotransferase_family_cytosolic_1b_member_1	c46413_g2_i3	-1.02719	0.00033048	0.0132632
336	ankyrin_repeat_domain-containing_protein_32	c42641_g1_i1	-1.01369	0.000330993	0.0132632
337	mdl1	c14346_g1_i1	-0.767484	0.00033146	0.0132632
338	glutamate-rich_wd_repeat-containing_protein_1	c47377_g1_i1	-0.773176	0.000332241	0.0132632
339	dna-directed_rna_polymerase_iii_subunit_rpc5-like	c40531_g1_i1	-1.82572	0.000335087	0.0133436
340	inosine_triphosphate_pyrophosphatase	c42801_g1_i2	-1.40182	0.000336251	0.0133568
341	trna_pseudouridine_synthase_pus10	c43758_g1_i1	-0.760303	0.00034262	0.0135004
342	mfs-type_transporter_slc18b1-like	c44390_g1_i1	-1.77162	0.00034323	0.0135004
343	ribosomal_protein_s30	c31273_g1_i1	-0.62531	0.000345142	0.0135127
344	hypothetical_protein_L798_14756	c48284_g2_i2	0.872925	0.000345226	0.0135127
345	spermidine_synthase-like	c48296_g1_i1	-1.26539	0.00034662	0.0135342
346	glutamate-gated_chloride_channel-like_isoform_1	c47920_g1_i1	0.617532	0.000347769	0.0135461
347	isoform_c	c47893_g3_i6	0.992964	0.000349978	0.0135523
348	protein_toll	c38219_g2_i1	-0.70337	0.000350578	0.0135523
349	e3_ubiquitin-protein_ligase_mdm2	c42447_g1_i2	-0.57458	0.000351826	0.0135523
350	u3_small_nucleolar_ribonucleoprotein_protein_mpp10-like	c36794_g1_i1	-0.966614	0.000352108	0.0135523
351	nad_dependent_epimerase	c30513_g1_i1	-0.61373	0.000352152	0.0135523
352	hypothetical_protein_L798_08790	c35960_g1_i1	-0.631839	0.000353835	0.0135846
353	antibacterial_peptide	c44400_g1_i10	-2.04106	0.000355631	0.0136004
354	netrin-1	c44162_g1_i1	1.06164	0.000355944	0.0136004
355	zinc_finger_protein_511-like	c39386_g1_i2	-1.01995	0.000359982	0.0137176
356	arylsulfatase_g_isoform_x1	c43785_g1_i3	0.484527	0.000360821	0.0137176
357	tudor_domain-containing_protein_1	c47112_g2_i1	-0.816193	0.000361575	0.0137176
358	ribosomal_protein_l7ae	c38529_g1_i1	-1.63888	0.000369708	0.0139128
359	rna-binding_protein_pno1	c35729_g1_i1	-0.747379	0.000370189	0.0139128
360	camp-regulated_phosphoprotein_21_isoform_x1	c46569_g1_i1	0.589182	0.000371474	0.0139285
361	udp-n-acetylglucosamine--dolichyl-phosphate_n-acetylglucosaminephosphotransferase	c35545_g1_i1	-0.806356	0.00037516	0.014034
362	sodium_leak_channel_non-selective_protein	c47083_g1_i1	0.962303	0.000384079	0.0143342
363	serine_threonine-protein_phosphatase_1_regulatory_subunit_10_isoform_x1	c42407_g1_i1	-0.764577	0.000387487	0.0144187
364	nucleolar_and_coiled-body_phosphoprotein_1_isoform_x2	c41736_g1_i2	-1.72633	0.000388141	0.0144187
365	guanine_nucleotide-binding_protein_subunit_beta-like_protein_1	c44115_g1_i1	-1.10163	0.000391739	0.0145188
366	mucin-like_protein	c47720_g1_i1	1.40524	0.000392775	0.0145236
367	dihydroxyacetone_phosphate_acyltransferase	c47854_g1_i1	0.560068	0.000400382	0.014737
368	40s_ribosomal_protein_s2	c23407_g1_i1	-0.487571	0.000410894	0.0150409
369	chondroitin_4-sulfotransferase	c45405_g2_i1	1.59532	0.000411452	0.0150409
370	u4_u6_small_nuclear_ribonucleoprotein_prp4	c48164_g1_i1	-0.688212	0.000413128	0.0150679
371	apoptosis-resistant_e3_ubiquitin_protein_ligase_1_isoform_x1	c41337_g1_i3	0.760359	0.000415342	0.0150985
372	isoform_b	c47871_g1_i3	0.509142	0.000415963	0.0150985
373	tudor_domain-containing_protein_1	c47112_g2_i2	-0.829542	0.000420691	0.0151714
374	wd_repeat-containing_protein_7	c48017_g1_i2	0.677357	0.00042423	0.0152305
375	mitotic_checkpoint_serine_threonine-protein_kinase_bub1	c41815_g1_i1	-1.96055	0.000426678	0.0152555
376	phosphomannomutase	c35873_g1_i1	-1.36331	0.000426828	0.0152555
377	juvenile_hormone-inducible	c38743_g1_i1	-0.885806	0.000428623	0.0152856
378	translation_factor_guf1_mitochondrial-like	c105017_g1_i1	-2.88477	0.000429154	NA
379	isoform_c	c47316_g1_i1	-1.06879	0.00043106	0.0153045
380	proliferating_cell_nuclear_antigen	c35930_g1_i1	-1.71387	0.00043723	0.0154893
381	ribosome-binding_protein_1_isoform_x1	c45543_g3_i1	-0.912827	0.000439998	0.0155189
382	g_patch_domain-containing_protein_4-like	c47976_g1_i1	-1.12509	0.000444272	0.0156353
383	fatty_acyl-_reductase_1	c40760_g1_i1	-0.708162	0.00044578	0.015654
384	serine_threonine-protein_kinase_genghis_khan_isoform_x1	c46525_g1_i3	0.453371	0.000450079	0.0157704
385	dynactin_subunit_1_isoform_x1	c45914_g1_i3	0.475949	0.000454489	0.0158256
386	cathepsin_b	c43606_g1_i1	-0.603355	0.000455522	0.0158256
387	transmembrane_emp24_domain-containing_protein_7	c14761_g1_i1	-0.650193	0.000455597	0.0158256
388	sterol_o-acyltransferase_1-like	c45017_g1_i2	-0.915157	0.000458591	0.0158952
389	choline_kinase_alpha_isoform_x2	c47274_g1_i1	0.696818	0.000464209	0.0160552
390	histone_deacetylase_8	c40039_g1_i2	-1.55994	0.000468807	0.0160936
391	dual_oxidase_maturation_factor_1	c47526_g2_i1	-0.996126	0.000468951	0.0160936
392	mesencephalic_astrocyte-derived_neurotrophic_factor_homolog	c32798_g1_i1	-0.708446	0.00046933	0.0160936
393	60s_ribosomal_protein_l27	c32949_g1_i1	-0.691718	0.000471056	0.0161065
394	hypothetical_protein_L798_02401	c43922_g1_i1	-1.4024	0.000471879	0.0161065
395	40s_ribosomal_protein_s28	c15276_g1_i1	-0.633147	0.000475807	0.0161774
396	g-protein_coupled_receptor_mth2-like	c46485_g1_i2	-1.12876	0.000477232	0.0161916
397	serine_protease_easter	c38188_g1_i1	-0.805253	0.000479017	0.0162179
398	cchc-type_zinc_finger_protein_cg3800-like	c20534_g1_i1	-0.792562	0.000485378	0.0163348
399	sodium-_and_chloride-dependent_gaba_transporter_1	c32354_g1_i1	0.929994	0.000486394	0.0163348
400	separin	c40248_g1_i1	-1.98886	0.000486541	0.0163348
401	nucleolar_gtp-binding_protein_2-like	c43910_g1_i1	-0.95854	0.000496045	0.0164857
402	apoptosis-resistant_e3_ubiquitin_protein_ligase_1_isoform_x3	c41337_g1_i2	0.739655	0.000496401	0.0164857
403	ribosome_biogenesis_protein_nsa2_homolog	c35393_g1_i1	-0.751677	0.000497851	0.0164857
404	spectrin_beta_chain_isoform_x3	c41752_g1_i5	0.442202	0.000498227	0.0164857
405	agap001147-pa-like_protein	c44291_g1_i2	1.16839	0.000504432	0.0165494
406	importin-4-like	c41881_g1_i1	-1.25794	0.00050531	0.0165494
407	star-related_lipid_transfer_protein_3-like	c46676_g1_i2	-0.535802	0.00050531	0.0165494
408	alkyldihydroxyacetonephosphate_peroxisomal_isoform_x1	c44886_g1_i1	0.437909	0.000506588	0.0165575
409	dual_oxidase_maturation_factor_1	c42889_g1_i1	-2.52302	0.000508393	0.0165774
410	transient_receptor_potential_cation_channel_subfamily_a_member_1	c28368_g1_i3	2.61899	0.000512694	NA
411	rna-binding_raly-like_protein	c36577_g1_i1	0.812092	0.000513463	0.0166647
412	rho_gtpase-activating_protein_20	c40179_g1_i1	-1.08542	0.000514022	0.0166647
413	atp-dependent_dna_helicase_q4	c41594_g1_i1	-1.68794	0.000522445	0.0168995
414	atp-dependent_rna_helicase_vasa	c38744_g1_i1	-1.8036	0.00052337	0.0168995
415	copper-transporting_atpase_1	c46158_g1_i5	-0.552546	0.000526292	0.0169597
416	heterogeneous_nuclear_ribonucleoprotein_r_isoform_x1	c37080_g1_i2	-2.26229	0.000527791	NA
417	dolichyl_pyrophosphate_man9_c2_alpha-_-glucosyltransferase	c46709_g1_i1	-1.07308	0.000530995	0.017077
418	eukaryotic_peptide_chain_release_factor_gtp-binding_subunit_erf3a	c36286_g1_i2	-0.70692	0.000538973	0.0172643
419	n-myc_protein	c45794_g1_i1	-0.934673	0.000541124	0.017295
420	protein_quiver	c45498_g1_i1	0.845589	0.000545185	0.0173594
421	ace-paralogous_acetylcholinesterase	c48453_g1_i2	0.579258	0.000548248	0.0174223
422	serine_protease_snake	c38557_g3_i1	-0.700437	0.000553361	0.0175501
423	coiled-coil_domain-containing_protein_86-like	c34785_g1_i1	-0.81683	0.000554826	0.0175618
424	zinc_finger_protein_367	c41208_g1_i1	-2.39135	0.000556003	0.0175645
425	estrogen_sulfotransferase	c41370_g2_i1	-1.04694	0.000559283	0.0176334
426	nuclease_harbi1-like	c27291_g1_i1	2.25183	0.000560979	NA
427	zinc_finger_protein_226_isoform_x1	c41410_g1_i2	-1.36502	0.000564212	NA
428	hypothetical_protein_HELRODRAFT_184669	c35661_g1_i1	-2.76272	0.000567984	NA
429	signal_peptidase_complex_catalytic_subunit_sec11c	c30798_g1_i1	-0.703936	0.000568351	0.0178841
430	transducin_beta-like_protein_3	c43923_g1_i1	-1.00525	0.000578607	0.0181271
431	translation_initiation_factor_2_gamma_subunit	c35240_g1_i1	-0.715427	0.000579586	0.0181271
432	diphthine_synthase_isoform_x1	c40124_g1_i4	-1.14804	0.000580046	0.0181271
433	1-phosphatidylinositol_3-phosphate_5-kinase-like	c41278_g1_i1	0.963446	0.00058145	0.0181271
434	n-acetylserotonin_o-methyltransferase-like_protein	c41331_g1_i1	-0.858235	0.000582532	0.0181271
435	v-type_proton_atpase_116_kda_subunit_a_isoform_1_isoform_x1	c43431_g1_i2	0.434971	0.000583255	0.0181271
436	low_quality_protein:_selenoprotein_h	c36877_g1_i1	-1.65923	0.000583981	0.0181271
437	exportin-5	c47405_g1_i2	-0.7279	0.000588428	0.0182299
438	protein_regulator_of_cytokinesis_1-like	c43296_g1_i1	-2.05047	0.000590838	0.0182693
439	calexcitin-1_isoform_x2	c43368_g1_i1	1.02971	0.000604471	0.0186086
440	dimethylglycine_mitochondrial	c47570_g1_i4	-1.02118	0.000606166	0.0186086
441	dead-box_helicase_dbp80	c40605_g1_i1	-0.649339	0.000607404	0.0186086
442	isoform_a	c102132_g1_i1	0.899275	0.000607417	0.0186086
443	cirhin	c43106_g1_i1	-1.03644	0.000611491	0.0186918
444	beta-amyloid-like_protein	c36216_g1_i1	0.620035	0.000625964	0.0190616
445	glucose_transporter	c45190_g2_i1	2.5933	0.000628812	NA
446	adp-dependent_glucokinase	c44562_g1_i1	-0.928494	0.000641106	0.0194099
447	iq_motif_and_sec7_domain-containing_protein_1	c40441_g1_i1	0.514964	0.000641416	0.0194099
448	retinol_dehydrogenase_13-like	c46559_g4_i3	1.0082	0.000644618	0.0194099
449	nudt18_protein	c46393_g1_i2	0.515589	0.000646757	0.0194099
450	endoplasmic_reticulum_lectin_1-like	c35344_g1_i1	-0.473766	0.000646923	0.0194099
451	rna_polymerase_i-specific_transcription_initiation_factor_rrn3	c45727_g1_i1	-1.0561	0.000647078	0.0194099
452	dolichyl-diphosphooligosaccharide--protein_glycosyltransferase_subunit_dad1	c32533_g1_i1	-0.778456	0.000657111	0.0196741
453	histidine--trna_cytoplasmic-like_isoform_x2	c42195_g1_i3	-0.965041	0.000659237	0.0196869
454	endothelin-converting_enzyme_2	c46215_g1_i2	-0.557995	0.000660787	0.0196869
455	uroporphyrinogen-iii_synthase_isoform_x1	c35126_g1_i2	-0.6887	0.00066122	0.0196869
456	glycine_receptor_subunit_alpha-2-like	c47216_g1_i1	1.14675	0.000665827	0.0197874
457	46_kda_fk506-binding_nuclear_protein	c37973_g1_i1	-1.60475	0.000669286	0.0198223
458	lipopolysaccharide-induced_tumor_necrosis_factor-alpha_factor_homolog	c45087_g1_i3	-1.6643	0.000669473	0.0198223
459	dna_replication_licensing_factor_mcm5	c41275_g1_i2	-1.60962	0.000673251	0.0198975
460	endoribonuclease_dicer	c44920_g1_i2	-0.780068	0.000675774	0.019899
461	40s_ribosomal_protein_sa	c26429_g1_i1	-0.690171	0.000675784	0.019899
462	transmembrane_protease_serine_2_isoform_x2	c37386_g1_i1	-2.3066	0.000677027	0.0198991
463	reverse_transcriptase	c46092_g2_i1	1.34557	0.000680041	0.0199178
464	intracellular_protein_transport_protein_uso1-like_isoform_x1	c48120_g1_i1	-0.650931	0.000680144	0.0199178
465	nucleoporin_seh1-a-like	c39684_g1_i3	-0.629459	0.000684003	0.0199943
466	peptidoglycan_recognition_protein_lf	c48276_g1_i1	-1.86616	0.000685947	0.0200147
467	rna-directed_dna_polymerase_from_mobile_element_jockey-like	c40036_g1_i1	-1.3271	0.000689625	NA
468	ribosomal_protein_l29	c11119_g1_i1	-0.688017	0.000693535	0.0200684
469	46_kda_fk506-binding_nuclear_protein	c37973_g1_i2	-1.76486	0.000694181	0.0200684
470	mariner_transposase	c45465_g1_i1	-1.59801	0.000695095	0.0200684
471	single-stranded_dna-binding_protein_3_isoform_x3	c32275_g1_i3	0.610346	0.000697008	0.0200684
472	zinc_finger_protein_622-like	c25296_g1_i1	-0.611612	0.000703559	0.0201981
473	long_wavelength-sensitive_opsin_3a	c29707_g1_i1	2.19517	0.000712707	0.0203894
474	probable_atp-dependent_rna_helicase_pitchoune	c40152_g1_i1	-0.811326	0.000712764	0.0203894
475	dna_repair_protein_rad50	c46222_g3_i1	-1.24116	0.000714165	0.0203931
476	protein_phosphatase_1l	c46734_g1_i1	0.415785	0.000716257	0.0204165
477	sex-lethal_homolog_isoform_x6	c41658_g1_i1	0.680687	0.000721809	0.0205383
478	chitin_deacetylase_5_isoform_x6	c44021_g1_i1	1.76213	0.00072928	0.0207035
479	coronin-2b-like_isoform_x2	c42954_g1_i1	-0.692008	0.000734974	0.0208022
480	protein_unc-79_homolog	c43419_g1_i1	0.876575	0.000747969	0.0211328
481	periodic_tryptophan_protein_1_homolog	c43815_g1_i1	-0.780777	0.000750747	0.0211618
482	poly_rna_polymerase_gld-2-like_protein_a	c42631_g1_i1	-0.940688	0.000751633	0.0211618
483	centromere_protein_j	c42170_g1_i1	-1.24456	0.000755077	0.0212141
484	agap011897-pa-like_protein	c48043_g1_i1	-2.29243	0.000758691	0.0212141
485	gtp-binding_protein_di-ras2	c44707_g1_i2	1.31316	0.000760053	0.0212141
486	probable_rrna-processing_protein_ebp2_homolog	c34320_g1_i1	-1.04504	0.000760102	0.0212141
487	epsilon-sarcoglycan	c44323_g1_i2	0.884732	0.000768794	0.0214056
488	ribosomal_protein_s18	c12057_g1_i1	-0.622169	0.000769629	0.0214056
489	interactor_protein_for_cytohesin_exchange_factors_1	c48206_g1_i1	0.724452	0.000772843	0.0214578
490	signal_recognition_particle_14_kda_protein	c39731_g1_i1	-0.683398	0.000775607	0.0214602
491	thrombospondin_type-1_domain-containing_protein_7a	c48257_g2_i2	0.66504	0.000780658	0.0215258
492	dimethylglycine_mitochondrial	c47570_g1_i3	-1.00296	0.000787692	0.0216454
493	cyclin-dependent_kinase_6	c47265_g1_i1	-1.20985	0.000791512	0.0217131
494	ribonucleoside-diphosphate_reductase_large_subunit	c45318_g1_i1	-1.66758	0.000794049	0.0217258
495	advillin_isoform_x1	c41229_g1_i1	-1.7901	0.000796828	0.0217474
496	calcium_and_integrin-binding_protein_1-like_isoform_x1	c40792_g1_i1	0.498619	0.000802133	0.0218551
497	phosphatidylinositol-glycan_biosynthesis_class_x_protein	c40242_g1_i2	0.998802	0.000805629	0.0218943
498	tumor_suppressor_candidate_3	c40975_g1_i2	-0.541919	0.000806302	0.0218943
499	phosphoenolpyruvate_phosphomutase	c41623_g1_i1	-1.1886	0.000808227	0.0219095
500	nucleolar_protein_58-like	c42047_g1_i1	-1.4087	0.000817466	0.0220421
501	wd_repeat-containing_protein_18-like	c41502_g1_i1	-1.40587	0.000818519	0.0220421
502	ankyrin_repeat_domain-containing_protein_6-like	c44165_g1_i1	-0.898704	0.000818611	0.0220421
503	accessory_gland_protein	c40614_g1_i1	-1.18951	0.000824482	0.022163
504	glutathione_s-transferase-like	c37851_g1_i1	0.785129	0.000828509	0.0222019
505	eukaryotic_translation_initiation_factor_4e	c17332_g1_i1	-0.623037	0.000828699	0.0222019
506	torsin-like_protein	c41740_g1_i2	-1.02345	0.000837943	0.0223457
507	v-type_proton_atpase_subunit_h	c44889_g1_i1	0.532379	0.000838244	0.0223457
508	centrosomal_protein_of_192_kda	c42511_g1_i1	-2.04669	0.000843602	0.0224506
509	PREDICTED:_uncharacterized_protein_LOC103573512	c47359_g1_i1	-0.75927	0.000844973	0.0224506
510	ankyrin_repeat_domain-containing_protein_50	c43801_g1_i1	0.663789	0.000849798	0.0225222
511	elongation_of_very_long_chain_fatty_acids_protein_aael008004	c44319_g1_i1	-0.748096	0.000854255	0.022585
512	ribosomal_protein_s21	c70784_g1_i1	-0.588249	0.000857649	0.0226374
513	protein_piwi	c37513_g1_i1	-1.28118	0.000860955	0.0226874
514	protein-associating_with_the_carboxyl-terminal_domain_of_ezrin	c44408_g1_i1	-0.548348	0.000873196	0.0229627
515	serine_protease_snake	c41112_g1_i2	-1.35405	0.000874264	0.0229627
516	udp-glucuronosyltransferase_partial	c46823_g1_i1	0.737752	0.000877812	0.0230106
517	cuticle_protein_6	c35611_g1_i1	1.82672	0.000881747	0.0230106
518	ly6_plaur_domain-containing_protein_6b	c48162_g1_i1	1.24503	0.000881826	0.0230106
519	pumilio_domain-containing_protein_c14orf21	c43624_g2_i1	-0.827245	0.000888012	0.0231344
520	rna_demethylase_alkbh5	c38158_g1_i4	-1.89239	0.000890947	0.0231562
521	signal_peptidase_complex_subunit_3	c40515_g1_i1	-0.62766	0.000893928	0.0231562
522	synaptic_vesicle_glycoprotein_2b-like	c44955_g1_i1	0.780627	0.000896024	0.0231562
523	chondroitin_sulfate_synthase_1	c42643_g1_i1	0.74898	0.000897127	0.0231562
524	nucleolar_and_coiled-body_phosphoprotein_1_isoform_x1	c41736_g1_i4	-1.54697	0.000897913	0.0231562
525	hemolymph_lipopolysaccharide-binding_protein	c44630_g1_i3	-1.80543	0.000898949	0.0231562
526	minor_histocompatibility_antigen_h13	c35815_g1_i1	-0.55088	0.000902472	0.0232097
527	alpha-_-mannosyltransferase_alg2-like	c40770_g1_i2	-1.05804	0.000905177	0.0232421
528	ras-related_protein_rab-8a	c43468_g2_i3	1.17333	0.000908104	0.0232615
529	isoform_a	c37628_g1_i1	-0.861599	0.000908833	0.0232615
530	dna_replication_licensing_factor_mcm5	c41275_g1_i1	-1.6052	0.000915482	0.0232993
531	bcl-2_associated_protein	c41615_g2_i1	-1.12808	0.00091636	0.0232993
532	flocculation_protein_flo11_isoform_x1	c44021_g1_i2	1.60249	0.000919248	0.0232993
533	voltage-gated_potassium_channel_subunit_beta-2	c47735_g1_i1	0.680735	0.000920668	0.0232993
534	adamts-like_protein_1_isoform_x2	c47893_g3_i7	0.943748	0.000921341	0.0232993
535	atp-dependent_rna_helicase_vasa	c38744_g2_i1	-1.62178	0.000921388	0.0232993
536	dna_polymerase_v	c47071_g1_i1	-1.05709	0.000921799	0.0232993
537	histone_-like	c32532_g1_i1	-1.3285	0.000923447	0.0232993
538	40s_ribosomal_protein_s11	c26945_g1_i2	-0.570226	0.000927328	0.0232993
539	adenomatous_polyposis_coli_isoform_x3	c42797_g1_i1	0.778855	0.000930103	0.0232993
540	abc_transporter_g_family_member_20_isoform_x2	c47926_g1_i2	-1.00416	0.000930361	0.0232993
541	ribonuclease_p_protein_subunit_p38-like	c43835_g1_i1	-1.87885	0.000930935	0.0232993
542	guanine_nucleotide_exchange_factor	c47473_g1_i1	-0.941546	0.000938218	0.0233734
543	brain_chitinase_and_chia	c45760_g1_i1	1.50205	0.000939422	0.0233734
544	solute_carrier_family_17_member_9	c42987_g1_i2	-1.25639	0.000941774	0.0233956
545	maternal_protein_exuperantia	c30726_g1_i1	-1.23596	0.000945507	0.0234521
546	hypothetical_protein_L798_08690	c42489_g1_i2	-1.34104	0.000947026	0.0234535
547	serine_threonine-protein_kinase_polo	c40607_g1_i1	-1.7616	0.000957612	0.0236791
548	mrna_turnover_protein_4_homolog	c38054_g1_i1	-0.931133	0.000962328	0.0237226
549	group_1_glycosyl_transferase	c44499_g1_i1	-2.7351	0.000963538	NA
550	endonuclease-reverse_transcriptase	c42350_g3_i3	-1.89794	0.000965643	NA
551	la_protein_homolog	c37943_g1_i1	-1.53881	0.000970752	0.023857
552	g-protein_coupled_receptor_112	c41896_g1_i1	-1.80233	0.000975471	NA
553	isoform_c	c41719_g1_i1	-1.52909	0.000979408	0.0239962
554	coatomer_subunit_gamma	c40648_g1_i1	-0.644639	0.000993292	0.0242255
555	alkylated_dna_repair_protein_alkb_homolog_8	c47681_g1_i1	-0.704884	0.000998974	0.0242992
556	nuclear_fragile_x_mental_retardation-interacting_protein_1	c44625_g1_i1	-1.53402	0.000999345	0.0242992
557	heat_repeat-containing_protein_1	c37756_g2_i1	-1.30051	0.00100748	0.0244599
558	eukaryotic_translation_initiation_factor_4e_binding_protein	c34653_g2_i1	-0.433295	0.00101118	0.0245128
559	isoform_l	c44511_g1_i2	0.718083	0.0010129	0.0245173
560	dna_replication_licensing_factor_mcm4	c40713_g1_i1	-1.85965	0.00101911	0.0245934
561	zinc_metalloproteinase_nas-13-like_isoform_x1	c32500_g1_i1	-1.99717	0.00103416	0.0249193
562	brca1-associated_ring_domain_protein_1-like	c34753_g1_i1	-1.90305	0.0010342	NA
563	u3_small_nucleolar_rna-interacting_protein_2	c40134_g1_i1	-1.29179	0.00104681	0.0250538
564	cytoplasmic_trna_2-thiolation_protein_1-like	c39866_g1_i2	-1.02617	0.00104713	0.0250538
565	glutamate_receptor_nmda_2b_isoform_x1	c41155_g1_i1	0.939597	0.00105068	0.0250538
566	protein_abnormal_spindle	c41696_g1_i3	-2.11987	0.00105523	0.0251251
567	phosphatidylinositol_transfer_protein_alpha_isoform	c39241_g1_i1	0.567181	0.00106163	0.0252181
568	beat_protein	c47725_g1_i1	0.999418	0.00106228	0.0252181
569	atp_synthase_mitochondrial_f1_complex_assembly_factor_1	c44126_g4_i1	0.766083	0.00106947	0.0252775
570	g2_mitotic-specific_cyclin-b3	c39611_g1_i1	-1.75603	0.00107062	0.0252775
571	nuclear_export_mediator_factor_nemf_homolog	c43104_g1_i1	-0.494752	0.0010707	0.0252775
572	disks_large-associated_protein_5	c43024_g1_i1	-1.92059	0.00107218	0.0252775
573	translation_initiation_factor_eif-2b_subunit_gamma	c43646_g2_i1	-0.573543	0.00107726	0.0253489
574	deoxynucleotidyltransferase_terminal-interacting_protein_2	c41414_g1_i1	-1.12291	0.00108327	0.0254528
575	membrane_metallo-endopeptidase-like_1_isoform_x1	c48356_g1_i1	-1.0995	0.00108922	0.0255403
576	gram_negative_bacteria_binding_protein_1	c45768_g2_i1	-0.738532	0.00109208	0.0255403
577	lipid_storage_droplets_surface-binding_protein_1	c42326_g1_i2	-1.25787	0.00109526	0.0255403
578	origin_recognition_complex_subunit_2	c40255_g1_i2	-1.33081	0.00109758	0.0255403
579	ras-related_protein_rab-6a	c41546_g1_i1	0.7566	0.00109915	0.0255403
580	hypothetical_protein_L798_06418,_partial	c42200_g1_i1	0.459747	0.00110074	0.0255403
581	pescadillo_homolog	c43043_g1_i1	-1.02121	0.00110876	0.0256758
582	fam203_family_protein_ga19338-like	c43652_g1_i1	-0.872618	0.00111133	0.0256983
583	cathepsin_j-like	c35517_g1_i2	-2.60652	0.00111575	NA
584	epidermal_growth_factor_receptor_substrate_15-like_1	c43236_g1_i2	0.513678	0.00111707	0.0257939
585	glucose_dehydrogenase	c37067_g1_i1	-2.5218	0.00114124	0.0262423
586	glucose_dehydrogenase	c44723_g1_i1	-1.26683	0.0011431	0.0262423
587	histidine-rich_membrane_protein_ke4_homolog_2-like	c39629_g1_i1	-0.68691	0.00114467	0.0262423
588	hypothetical_protein	c38939_g1_i1	1.02304	0.00114788	0.0262784
589	exosome_complex_exonuclease_rrp41	c37512_g1_i1	-1.50782	0.001157	0.0264494
590	neuralized-like_protein_4	c37066_g1_i1	-1.24011	0.00116686	0.026637
591	uridine_5_-monophosphate_synthase-like	c32881_g1_i1	-2.68259	0.00118026	NA
592	rho_gtpase-activating_protein_19	c43124_g1_i2	-1.88176	0.0011819	0.026942
593	origin_recognition_complex_subunit_1	c36027_g1_i1	-1.80598	0.00118497	0.0269633
594	tubulin_gamma-2_chain	c47847_g1_i2	0.664814	0.00118662	0.0269633
595	apoptosis-resistant_e3_ubiquitin_protein_ligase_1_isoform_x3	c41337_g1_i1	0.706623	0.00118788	0.0269633
596	class_b_secretin-like_g-protein_coupled_receptor	c39988_g1_i1	-0.599362	0.00120089	0.02718
597	mis18-binding_protein_1	c44006_g1_i2	-1.09256	0.0012009	0.02718
598	cell_division_cycle_7-related_protein_kinase-like	c40156_g1_i1	-1.627	0.00120251	0.02718
599	dna_replication_licensing_factor_mcm7	c44076_g1_i1	-1.76409	0.00121024	0.027278
600	hypothetical_protein_D910_06562,_partial	c38501_g1_i1	-0.92194	0.00121327	0.0273079
601	glucosyl_glucuronosyl_transferases	c45169_g1_i1	-1.15818	0.00121553	0.0273152
602	nuclear_protein_mdm1_isoform_x1	c45401_g1_i3	1.05393	0.001217	0.0273152
603	calreticulin	c32543_g1_i1	-0.637446	0.00122576	0.027435
604	transmembrane_protein_16a	c39088_g3_i1	-1.7711	0.00122818	0.027451
605	peptidoglycan_recognition_protein_3	c40628_g1_i2	-1.07373	0.00123493	0.0275635
606	neuralized-like_protein_4	c42913_g1_i2	-1.63981	0.0012382	0.0275982
607	kinesin-like_protein_kif20b-like	c46222_g4_i1	-2.05324	0.0012456	0.0277056
608	condensin_complex_subunit_3	c44278_g1_i1	-1.80499	0.00124648	0.0277056
609	retrovirus-related_pol_polyprotein_from_transposon_opus	c47213_g1_i1	-1.17925	0.00125391	0.0278152
610	protein_phosphatase_inhibitor_2-like	c42421_g2_i1	0.352178	0.00125487	0.0278152
611	fk506-binding_protein_39_kda	c40496_g2_i1	-2.63659	0.00125538	NA
612	nucleolar_complex_protein_4-like_protein_b	c43443_g1_i1	-1.34081	0.00125698	0.0278235
613	stress-activated_map_kinase-interacting_protein_1	c44100_g1_i1	-0.813959	0.00127431	0.0280909
614	phospholipase_d1	c45590_g1_i1	-0.812979	0.00129284	0.0283824
615	gap-pol_polyprotein	c39012_g1_i1	-1.70232	0.0013046	NA
616	cytosolic_endo-beta-n-acetylglucosaminidase	c46051_g4_i1	-0.830094	0.00130538	0.0285715
617	g1_s-specific_cyclin-e-like	c46037_g1_i1	-1.33018	0.00131603	0.0287342
618	thymidine_phosphorylase	c40274_g1_i1	-0.957133	0.00132738	0.0289146
619	1-phosphatidylinositol_-bisphosphate_phosphodiesterase_epsilon-1-like	c42633_g1_i1	0.71683	0.00132789	0.0289146
620	leucine-rich_repeat_neuronal_protein_1	c32617_g2_i1	1.47193	0.0013321	0.0289668
621	omega-amidase_nit2	c47743_g1_i2	0.611664	0.00134646	0.0292
622	methyltransferase_nsun5-like	c44085_g2_i1	-0.894031	0.00134981	0.0292332
623	hypothetical_protein_MVEG_01158	c32694_g1_i1	-1.27264	0.00135168	0.0292342
624	protein_ndrg3-like	c37471_g1_i3	0.456625	0.00136018	0.0293648
625	synaptic_vesicle_membrane_protein_vat-1_homolog-like	c34417_g1_i1	-1.1545	0.00136138	0.0293648
626	integrin_alpha-ps4	c48440_g1_i1	-0.772241	0.00136366	0.0293745
627	regulator_of_chromosome_condensation	c36750_g1_i1	-1.37355	0.00136861	0.0294416
628	disco-interacting_protein_2_isoform_x2	c46177_g1_i5	0.478315	0.00138385	0.0296767
629	protein_malvolio-like	c43935_g1_i2	-0.669528	0.00138597	0.0296767
630	williams-beuren_syndrome_chromosomal_region_27	c37584_g1_i1	-1.0715	0.00139059	0.0296767
631	probable_rrna-processing_protein_ebp2_homolog	c34320_g1_i2	-0.996662	0.00139244	0.0296767
632	zinc_finger_protein_497-like	c43809_g1_i1	-1.25386	0.00139248	0.0296767
633	probable_atp-dependent_rna_helicase_ddx47_isoform_x1	c21739_g2_i1	-2.65136	0.00139606	NA
634	hypothetical_protein_TcasGA2_TC010967	c44891_g1_i1	1.23622	0.00139796	0.0297514
635	hypoxia_up-regulated_protein_1	c45347_g1_i1	-0.89512	0.00140504	0.0297514
636	phenoloxidase_subunit_a3	c35817_g1_i1	-0.821185	0.00140526	0.0297514
637	histone-lysine_n-methyltransferase_nsd2_isoform_x2	c43841_g1_i1	-0.813477	0.00140934	0.0297986
638	collagen_alpha-1	c46958_g1_i4	0.866956	0.00141742	0.02993
639	isoform_q	c47920_g1_i3	0.624801	0.00142074	0.0299606
640	plastin-3-like_isoform_x2	c25099_g1_i1	-0.437066	0.00143742	0.0302725
641	heterogeneous_nuclear_ribonucleoprotein_a2_b1_homolog_isoform_x1	c22601_g1_i1	0.478888	0.00144113	0.0303109
642	isoform_a	c32125_g1_i1	-1.72421	0.00145383	0.0305381
643	mitochondrial_carnitine_acylcarnitine_carrier_protein_cacl	c38851_g1_i1	-1.02475	0.00147273	0.0308139
644	low_quality_protein:_glutathione_peroxidase_3	c41843_g1_i1	-2.6456	0.00147514	NA
645	ccaat_enhancer-binding_protein_zeta	c43644_g1_i1	-0.806244	0.00147516	0.0308248
646	nucleolar_pre-ribosomal-associated_protein_1	c42953_g1_i1	-1.28749	0.00147884	0.0308613
647	upf0544_protein_c5orf45_homolog	c34816_g1_i1	-1.2494	0.00148243	0.03087
648	zinc_finger	c43480_g1_i1	-2.62853	0.00148308	NA
649	60s_ribosomal_export_protein_nmd3	c42105_g1_i1	-0.854374	0.0014839	0.03087
650	protein_bccip_homolog	c36755_g1_i2	-1.0889	0.00148502	0.03087
651	cytosolic_endo-beta-n-acetylglucosaminidase	c46051_g4_i2	-0.646249	0.00149346	0.0310053
652	isoform_c	c41545_g1_i2	0.625354	0.00149925	0.0310853
653	bcl-2_associated_protein	c41615_g2_i2	-1.23736	0.00150696	0.0311153
654	px_domain-containing_protein_kinase-like_protein	c36638_g1_i1	0.315035	0.00150866	0.0311153
655	rna-binding_protein_34	c39699_g1_i1	-2.61654	0.00151177	NA
656	tubulin_beta_chain	c42538_g1_i1	-1.36057	0.00151182	0.0311153
657	turtle_isoform	c45112_g1_i2	0.840313	0.00151339	0.0311153
658	proline-_glutamic_acid-_and_leucine-rich_protein_1-like	c44496_g1_i1	-1.30283	0.00151427	0.0311153
659	dna_helicase_mcm8	c33367_g1_i1	-1.94546	0.00151838	NA
660	alpha-2_adrenergic_receptor	c39847_g1_i1	1.71913	0.00152179	0.0312298
661	isoform_a	c43238_g1_i1	-1.29897	0.00153686	0.0314803
662	neuropeptide_ff_receptor_2-like	c38705_g1_i1	1.30325	0.00153792	0.0314803
663	tigger_transposable_element-derived_protein_6-like	c47131_g1_i5	1.13678	0.00154954	0.0316553
664	trna_(guanine_-n2)-methyltransferase_homolog	c42700_g1_i1	-1.09006	0.00157248	0.0319837
665	cystatin-b-like	c37979_g1_i1	-0.467005	0.00158011	0.0320577
666	39s_ribosomal_protein_mitochondrial-like	c31762_g1_i3	0.600584	0.00158761	0.0321691
667	profilin	c39175_g1_i1	-0.301162	0.00159044	0.0321859
668	cytoplasmic_polyadenylation_element-binding_protein_1-like	c39572_g1_i1	-2.2185	0.00159571	0.032223
669	dual_oxidase_1	c47180_g1_i1	-1.69855	0.00160002	0.032223
670	mrna-capping_enzyme	c30703_g1_i1	0.53028	0.00160031	0.032223
671	alpha-tocopherol_transfer	c45967_g1_i1	-1.48194	0.00160446	0.0322361
672	mki67_fha_domain-interacting_nucleolar_phospho	c34122_g2_i1	-0.99951	0.00160498	0.0322361
673	cytochrome_p450	c42599_g1_i1	-1.35026	0.00161828	0.0324179
674	rrp12-like_protein	c45686_g1_i1	-1.21011	0.00162009	0.0324179
675	ribonuclease_p_protein_subunit_p14	c36197_g1_i1	-1.9118	0.00162753	0.0325211
676	atpase_family_aaa_domain-containing_protein_5	c39481_g2_i1	-1.26808	0.0016293	0.0325211
677	vascular_endothelial_growth_factor_a-a-like	c45082_g1_i2	-1.21392	0.00164765	0.0328381
678	la-related_protein_7	c46491_g1_i1	-1.12935	0.00165656	0.0329389
679	ribosome_biogenesis_protein_bms1_homolog	c47826_g1_i1	-0.836764	0.00165844	0.0329389
680	ras-like_protein_family_member_10b	c46453_g1_i1	1.36155	0.00166754	NA
681	dna-directed_rna_polymerase_i_subunit_rpa49-like	c43016_g1_i1	-1.33539	0.00168187	0.0332481
682	transmembrane_protein_partial	c47959_g1_i1	-0.745821	0.00168229	0.0332481
683	soluble_nsf_attachment_protein	c40981_g1_i1	0.527693	0.00168909	0.0333033
684	isoform_c	c47893_g3_i3	0.949312	0.00169001	0.0333033
685	toll-like_receptor_22	c38443_g1_i5	-2.28075	0.00169524	NA
686	protein_zwilch_homolog	c40207_g1_i2	-2.02485	0.00169872	0.0334081
687	octopamine_receptor_beta-2r-like	c45665_g1_i1	0.48158	0.00171686	0.0337235
688	t-complex_protein_1_subunit_delta	c38293_g1_i1	-0.659316	0.00172508	0.0338436
689	sulfotransferase_1c4-like	c41370_g2_i2	-0.787283	0.00172751	0.03385
690	isoform_e	c47895_g1_i3	-0.708613	0.00173312	0.0338772
691	protein_mak16_homolog_a-like	c33751_g1_i1	-0.722908	0.00174392	0.0340468
692	tubulin_beta-1_chain	c33757_g1_i1	-0.869105	0.00174924	0.0340827
693	protein_stoned-b	c47606_g1_i2	0.800455	0.00175236	0.0340827
694	coatomer_subunit_delta-like	c36142_g1_i1	-0.574823	0.00175591	0.0340827
695	dna_replication_licensing_factor_mcm2	c34987_g1_i1	-1.5865	0.00175869	0.0340863
696	major_allergen_bla_g	c41066_g1_i1	-2.5264	0.00176065	NA
697	wd_repeat-containing_protein_36	c46953_g1_i1	-1.09856	0.00176718	0.0342096
698	antibacterial_peptide	c44400_g1_i11	-1.56778	0.00176991	0.0342212
699	noki_protein	c45337_g1_i1	1.03759	0.00177457	0.0342415
700	surfeit_locus_protein_4_homolog	c41794_g1_i1	-0.622242	0.00177523	0.0342415
701	probable_proline_dehydrogenase_2-like	c45323_g2_i1	0.787193	0.00178191	0.0343199
702	mpv17-like_protein_isoform_x1	c48021_g1_i2	0.983502	0.00178406	0.0343199
703	uracil-dna_glycosylase	c44993_g1_i2	-1.10945	0.00178571	0.0343199
704	copper_chaperone	c39522_g1_i1	-0.659559	0.00178973	0.0343536
705	glutathione_s-transferase	c34334_g1_i1	-0.490084	0.0017935	0.0343536
706	juvenile_hormone-inducible_protein	c47374_g1_i1	-0.863548	0.00179389	0.0343536
707	rna-binding_protein_34	c36192_g1_i2	-2.60605	0.00181377	NA
708	v-type_proton_atpase_116_kda_subunit_a_isoform_1-like_isoform_1	c43431_g1_i3	0.451443	0.00182024	0.0347752
709	translational_activator_of_cytochrome_c_oxidase_1-like	c36550_g1_i1	1.035	0.00183266	0.0349708
710	protein_toll-like	c38443_g2_i2	-2.57452	0.00183282	NA
711	dna_polymerase_alpha_subunit_b-like	c44972_g1_i2	-1.12328	0.0018512	0.0352435
712	immune_deficiency	c44385_g1_i1	-0.509038	0.00185354	0.0352435
713	poly_-specific_ribonuclease_parn	c44596_g1_i1	-1.1015	0.00186092	0.0352677
714	dna_ligase_3	c44317_g1_i1	-1.25242	0.00186587	0.0353107
715	PREDICTED:_uncharacterized_protein_LOC102678432_isoform_X2	c36406_g1_i1	-1.5095	0.00187301	0.035375
716	3-phosphoinositide-dependent_protein_kinase_1	c36579_g1_i1	0.293611	0.00187367	0.035375
717	von_willebrand_factor_type_egf_and_pentraxin_domain-containing_protein_1-like	c40008_g1_i2	2.24566	0.00187726	NA
718	histone_chaperone_asf1	c38663_g1_i1	-1.27922	0.00188962	0.0356204
719	alpha-tocopherol_transfer_isoform_x2	c40485_g1_i1	-0.707453	0.00189569	0.0356204
720	maguk_p55_subfamily_member_7_isoform_x1	c38713_g1_i2	0.632412	0.00189873	0.0356204
721	elongation_of_very_long_chain_fatty_acids_protein_aael008004-like	c44613_g1_i1	-1.3669	0.0019006	0.0356204
722	leucine-rich_repeat-containing_protein_58-like	c45572_g1_i1	-0.353089	0.00190082	0.0356204
723	reversion-inducing_cysteine-rich_protein_with_kazal_motifs	c47815_g1_i2	0.570228	0.00190139	0.0356204
724	retrovirus-related_pol_polyprotein_from_transposon_partial	c38050_g1_i1	-2.30149	0.0019041	0.0356204
725	tetratricopeptide_repeat_protein_4	c47116_g1_i1	-0.663991	0.00190443	0.0356204
726	lysosomal_protein_ncu-g1-a-like	c44861_g1_i1	-0.691594	0.00191394	0.0357565
727	proliferation-associated_protein_2g4	c39634_g1_i1	-0.879075	0.00192813	0.0359798
728	protein_lethal_denticleless-like	c40972_g1_i1	-2.15951	0.00193318	0.0360321
729	krab-a_domain-containing_protein	c48025_g1_i1	-1.55096	0.00193928	0.0361039
730	prostatic_acid_phosphatase	c36758_g1_i1	-0.786475	0.00194626	0.0361788
731	lysyl-trna_synthetase	c42790_g1_i2	-0.647313	0.00194971	0.0361788
732	vitellogenin_receptor	c46289_g1_i1	-2.33357	0.00195007	0.0361788
733	potassium_voltage-gated_channel_protein_shal_isoform_x1	c35966_g1_i2	0.880928	0.00195983	0.0363179
734	dehydration_responsive_partial	c33836_g1_i1	2.53326	0.00196597	NA
735	ras-responsive_element-binding_protein_1	c42426_g1_i1	-0.727226	0.00197301	0.0365201
736	histidine_triad_protein_member	c47007_g1_i1	-1.54257	0.00197894	0.0365364
737	uridine_5_-monophosphate_synthase	c37233_g3_i1	-0.856778	0.00197912	0.0365364
738	probable_dimethyladenosine_transferase-like	c36641_g1_i1	-0.568059	0.00198072	0.0365364
739	wd_repeat-containing_protein_75-like	c44228_g1_i1	-1.2913	0.00198784	0.0366226
740	cysteine_sulfinic_acid_decarboxylase-like	c42871_g1_i2	-2.42824	0.00199087	0.0366226
741	peptidyl-prolyl_cis-trans_mitochondrial	c27490_g1_i1	-0.403326	0.00199224	0.0366226
742	hemolymph_lipopolysaccharide-binding_protein	c44630_g1_i4	-1.42913	0.00200349	0.0367781
743	ca	c42749_g1_i1	0.627956	0.00200679	0.0367781
744	tetraspanin_isoform_a	c41261_g1_i1	0.66017	0.00200758	0.0367781
745	protein_disabled	c31825_g1_i2	1.26085	0.00201493	NA
746	brain_tumor	c41246_g1_i1	-1.20711	0.00201533	0.036878
747	zinc_finger_protein_gli1-like	c40979_g1_i2	-1.62822	0.00202381	0.0369909
748	origin_recognition_complex_subunit_6	c43747_g1_i2	-1.98794	0.00204613	0.0373139
749	coatomer_subunit_beta	c39284_g1_i1	-0.525366	0.0020519	0.0373767
750	glutaminase_kidney_mitochondrial	c48180_g1_i3	0.784159	0.00206458	0.0375651
751	interferon-related_developmental_regulator_2	c41232_g1_i1	-0.477897	0.00208244	0.037847
752	ubiquitin-like-conjugating_enzyme_atg10	c42956_g1_i1	-0.661292	0.00208598	0.0378686
753	cg3955-_partial	c36970_g2_i2	1.7432	0.00208931	NA
754	cerebellar_degeneration-related_protein_2-like_isoform_x2	c47229_g2_i1	-2.06273	0.00209233	NA
755	general_transcription_factor_ii-i_repeat_domain-containing_protein_2-like	c42483_g1_i1	-1.39329	0.00209508	0.0379192
756	upf0489_protein_c5orf22_homolog	c41533_g1_i1	-0.936841	0.00209745	0.0379192
757	dual_specificity_protein_kinase_ttk	c46189_g1_i1	-1.69441	0.00209767	0.0379192
758	c-maf-inducing_protein	c45090_g1_i2	0.576245	0.00210109	0.0379284
759	protein_turtle_isoform_x1	c45112_g1_i5	0.727202	0.00212428	0.0383039
760	udp-glucuronosyltransferase_2c1	c45696_g1_i1	-0.77743	0.00214466	0.0385894
761	inosine-5_-monophosphate_dehydrogenase-like	c38807_g1_i2	-1.02429	0.00214972	0.0386136
762	2-aminoethylphosphonate--pyruvate_transaminase	c44664_g2_i1	-0.806049	0.00215108	0.0386136
763	mediator_of_rna_polymerase_ii_transcription_subunit_24	c46733_g1_i1	-0.58458	0.0021548	0.0386372
764	lachesin-like_isoform_x1	c39813_g1_i1	1.17571	0.00215711	NA
765	doublesex	c45421_g2_i1	1.16902	0.00216952	0.0388418
766	l-asparaginase_isoform_x1	c39839_g1_i1	1.45992	0.00217102	NA
767	glucose_transporter_type_1-like	c41052_g3_i1	0.702635	0.00217238	0.0388418
768	rab_gtpase-binding_effector_protein_1-like	c43376_g1_i3	0.410033	0.00217348	0.0388418
769	kinesin_light_chain_isoform_x1	c43455_g1_i4	0.44024	0.00217774	0.0388587
770	nucleoside_diphosphate_kinase	c6622_g1_i1	-0.502808	0.00217926	0.0388587
771	probable_inactive_protein_kinase_ddb_g0270444	c33822_g1_i1	1.2252	0.0022101	0.039124
772	signal_recognition_particle_72_kda_protein	c30665_g1_i1	-0.675611	0.00221072	0.039124
773	delta-_partial	c47741_g1_i1	0.735713	0.00221259	0.039124
774	unconventional_prefoldin_rpb5_interactor	c38081_g2_i1	-1.44455	0.00221359	0.039124
775	maguk_p55_subfamily_member_7_isoform_x1	c38713_g1_i1	0.686517	0.00221365	0.039124
776	cuticular_protein_rr_family_member_37_precursor	c37351_g1_i1	1.55674	0.00223611	0.0393578
777	peptidyl-prolyl_cis-trans_isomerase_h	c35778_g1_i1	-0.839601	0.00223756	0.0393578
778	prohormone-3_isoform_x1	c42577_g1_i1	0.852789	0.00224682	0.0393578
779	conserved_hypothetical_protein	c43570_g1_i2	-0.909885	0.00224746	0.0393578
780	ring_canal_kelch_homolog	c45849_g1_i1	-1.26516	0.00224826	0.0393578
781	spectrin_alpha_chain	c44601_g1_i1	0.358386	0.00225177	0.0393578
782	transmembrane_emp24_domain-containing_protein_2	c26022_g1_i1	-0.51415	0.00225422	0.0393578
783	isoform_d	c48071_g1_i1	0.926121	0.00226732	0.039444
784	rna-binding_protein_fusilli	c37419_g1_i2	-1.60169	0.0022785	NA
785	transmembrane_emp24_domain-containing_protein_9	c34152_g1_i1	-0.456931	0.00228145	0.0395814
786	transmembrane_protein_194a	c35137_g1_i1	-1.20525	0.00228448	0.0395911
787	lymphoid-specific_helicase	c34428_g2_i1	-2.14548	0.00228732	0.0395975
788	probable_atp-dependent_rna_helicase_ddx10	c46171_g1_i1	-0.778234	0.00229814	0.0396992
789	locomotion-related_protein_hikaru_genki	c44868_g1_i1	0.950161	0.00230443	0.039765
790	grpe_protein_homolog_mitochondrial	c33132_g1_i1	-2.44112	0.00232062	NA
791	hypothetical_protein_X777_13838	c32534_g1_i1	-0.994677	0.00232528	0.0399958
792	4-coumarate--_ligase-like_1	c6745_g1_i2	-2.53369	0.00233687	NA
793	headcase_protein	c41400_g1_i1	-0.462051	0.00234241	0.0402102
794	dnaj_homolog_subfamily_c_member_16-like	c41530_g1_i1	0.633656	0.00234876	0.0402653
795	isoform_c	c40558_g1_i1	1.05317	0.00235098	0.0402653
796	bud13_homolog	c43576_g1_i1	-0.838614	0.00235568	0.0403028
797	pancreatic_triacylglycerol_lipase-like	c42044_g1_i1	-0.993495	0.0023682	0.0404737
798	insulin-like_growth_factor-binding_protein_complex_acid_labile_chain	c44592_g1_i1	1.51994	0.00237385	0.0405272
799	cad_protein	c47161_g1_i2	-1.24592	0.00238944	0.0407499
800	voltage-dependent_l-type_calcium_channel_subunit_beta-2	c47699_g1_i1	0.443136	0.00240594	0.0409113
801	39s_ribosomal_protein_mitochondrial-like	c31762_g1_i1	0.59236	0.00241174	0.0409113
802	dephospho-_kinase_domain-containing_protein	c45496_g1_i1	0.457265	0.002413	0.0409113
803	nf-kappa-b_inhibitor-like_protein_2	c39298_g1_i1	-1.60188	0.0024142	0.0409113
804	e3_ubiquitin-protein_ligase_uhrf1	c38207_g1_i1	-1.70073	0.00241698	0.0409119
805	eukaryotic_translation_initiation_factor_4b	c36862_g1_i1	-0.375439	0.00241969	0.0409119
806	wsc_domain-containing_protein_1	c43225_g1_i1	0.760249	0.00242323	0.0409119
807	serine_protease_gd-like	c46681_g1_i1	-1.09639	0.00242443	0.0409119
808	nedd8-activating_enzyme_e1_regulatory_subunit	c46103_g1_i2	0.269838	0.00244177	0.0411591
809	nf-kappa-b-repressing_factor-like	c41276_g1_i1	-0.48554	0.00244619	0.0411591
810	anoctamin-5-like	c46205_g2_i8	-1.4502	0.00244677	0.0411591
811	rna-binding_protein_8a	c38987_g1_i1	-0.49812	0.00245327	0.0412023
812	pleiotrophin-like_protein	c40698_g1_i3	0.849797	0.00245447	0.0412023
813	bub3-interacting_and_glebs_motif-containing_protein_znf207	c42517_g1_i2	-1.00004	0.00246794	0.0413419
814	endonuclease-reverse_transcriptase	c41772_g1_i1	1.62563	0.00246826	NA
815	probable_nucleolar_gtp-binding_protein_1-like	c39921_g1_i1	-0.692371	0.00247664	0.0414443
816	trans-_-dihydrobenzene-_-diol_dehydrogenase-like	c42922_g1_i1	-0.469872	0.0024908	0.0416379
817	probable_atp-dependent_rna_helicase_ddx27-like	c40612_g1_i1	-0.934322	0.00250023	0.0417211
818	craniofacial_development_protein_2-like	c38555_g1_i1	0.755956	0.00250507	0.0417211
819	thioredoxin-related_transmembrane_protein_1	c43784_g2_i1	-0.46261	0.00250771	0.0417211
820	flocculin-like_protein	c41672_g1_i1	-1.5629	0.00250804	0.0417211
821	protein_arginine_n-methyltransferase_8	c31161_g1_i2	-0.841441	0.00250878	0.0417211
822	tau-tubulin_kinase_1	c44158_g1_i3	0.500078	0.00251176	0.0417212
823	whirlin-like_isoform_x7	c39378_g1_i1	1.00437	0.00251398	0.0417212
824	poly_rna_polymerase_gld-2-like_protein_a	c42631_g1_i3	-0.75788	0.0025324	0.0419763
825	suppressor_of_actin	c45954_g1_i2	0.714494	0.00253459	0.0419763
826	sarcalumenin	c42979_g1_i3	0.74605	0.00255442	0.0422176
827	cg9383-pa	c45517_g1_i1	-0.529411	0.00258429	0.0425872
828	protein_arginine_n-methyltransferase_3_isoform_x1	c44284_g1_i1	-0.906911	0.00258474	0.0425872
829	reticulon-4-like_isoform_x6	c35184_g1_i1	0.631817	0.00258992	0.0426287
830	synapse-associated_protein_of_47_kda-like	c40331_g1_i3	0.77144	0.00259492	0.0426673
831	toll	c38443_g1_i3	-1.89927	0.00260518	NA
832	la-related_protein_1b-like_isoform_x1	c43470_g1_i1	-0.486146	0.00263118	0.043175
833	nadh_dehydrogenase_subunit_3	c34869_g1_i1	-2.52386	0.00263186	NA
834	lachesin_isoform_x1	c40040_g1_i1	1.0795	0.00264747	0.0433979
835	semaphorin-1a	c43017_g1_i2	0.514948	0.00265937	0.0435177
836	elongation_of_very_long_chain_fatty_acids_protein_aael008004-like_isoform_x1	c42138_g3_i1	-0.989482	0.00266262	0.0435177
837	transcription_factor_tfiiib_component_b_-like_protein	c48277_g1_i1	-1.12008	0.00266291	0.0435177
838	prophenoloxidase_activating_factor	c44510_g1_i1	-2.51756	0.00266312	NA
839	protein_fam166b-like	c40563_g2_i3	0.991465	0.00267241	0.0435905
840	probable_uridine_nucleosidase_1	c41912_g1_i1	-0.849936	0.0026728	0.0435905
841	rna-directed_dna_polymerase_from_mobile_element_jockey-like	c43153_g2_i2	-1.56979	0.00269305	0.0438762
842	PREDICTED:_uncharacterized_protein_LOC100893431	c41765_g1_i4	-2.35498	0.00270047	NA
843	serine_threonine-protein_kinase_haspin_homolog	c41785_g1_i1	-1.99456	0.00270506	0.0439864
844	40s_ribosomal_protein_s29-like	c25343_g1_i1	-0.532393	0.00271237	0.0439864
845	nuclear_hormone_receptor	c44557_g1_i2	1.35624	0.00271501	0.0439864
846	microtubule-associated_proteins_1a_1b_light_chain_3a-like	c47109_g1_i1	-0.440403	0.00271683	0.0439864
847	nucleolysin_tiar	c42169_g1_i5	0.666469	0.00271985	0.0439864
848	cyclic_amp_response_element-binding_protein_a-like	c41416_g1_i1	-1.19776	0.00273796	0.0441595
849	beaten_path_ic	c39331_g1_i1	1.19472	0.00276148	0.04441
850	androgen-dependent_tfpi-regulating_protein	c40307_g1_i1	-0.654337	0.00276179	0.04441
851	synaptic_vesicle_2-related_protein	c45396_g1_i1	-0.598472	0.00278129	0.0446342
852	protein_c3orf33_homolog	c70242_g1_i1	0.547121	0.00278445	0.0446403
853	Hypothetical_protein_CHV_p022	c46205_g2_i1	-1.2993	0.00279872	0.0447795
854	death_domain-associated_protein_6	c45693_g1_i1	-0.643501	0.00280851	0.0448468
855	t-complex_protein_1_subunit_zeta	c36321_g1_i1	-0.636647	0.00281945	0.0449739
856	transmembrane_protein_136-like	c42277_g1_i1	0.620312	0.00282208	0.0449739
857	adp-ribosylation_factor_2-like	c40234_g1_i1	-0.472815	0.0028355	0.0450885
858	cytochrome_p450	c37961_g1_i1	-1.89861	0.00284178	0.0450885
859	isoform_a	c41462_g1_i1	-0.349524	0.00284197	0.0450885
860	chromodomain_y-like_protein	c46026_g1_i3	-0.428898	0.00284332	0.0450885
861	non-capsid_protein_ns-1	c38115_g1_i2	1.33221	0.00284942	0.0451407
862	nucleolar_pre-ribosomal-associated_protein_1	c92722_g1_i1	-1.75467	0.00287375	NA
863	spectrin_beta_chain_isoform_x1	c41752_g1_i6	0.39569	0.00287531	0.0453222
864	rna_exonuclease_4	c41549_g1_i2	-1.09401	0.00287782	0.0453222
865	syntaxin-1a-like_isoform_x3	c38689_g2_i1	1.06533	0.00288588	0.0454044
866	zinc_transporter_2-like_isoform_x2	c44844_g1_i1	-0.617661	0.002894	0.0454876
867	synaptotagmin_1_isoform_x1	c38092_g1_i1	1.01798	0.00290731	0.0455647
868	nucleoporin-like_2	c41700_g1_i1	-0.96586	0.00291026	0.0455647
869	zinc_transporter_zip9	c39349_g1_i1	-0.676446	0.00291955	0.0456656
870	nucleolar_complex_protein_3_homolog	c44677_g1_i1	-0.889836	0.00292553	0.0457146
871	coatomer_subunit_epsilon	c41390_g1_i1	-0.501632	0.00295371	0.04611
872	endophilin-a_isoform_x5	c42959_g1_i3	0.792857	0.00297269	0.0463612
873	heterogeneous_nuclear_ribonucleoprotein_a2_b1_homolog_isoform_x1	c25105_g1_i1	-0.661144	0.00297829	0.0464035
874	low_quality_protein:_zinc_finger_protein_782	c41410_g1_i4	-1.23259	0.00298366	NA
875	gamma-interferon-inducible_lysosomal_thiol_reductase	c39905_g1_i1	-0.873734	0.00298656	0.0464872
876	isoform_b	c40679_g1_i1	0.786507	0.0029966	0.0465983
877	single_ig_il-1-related_receptor-like	c43045_g1_i1	-0.451476	0.00301131	0.0467817
878	t-complex_protein_1_subunit_eta	c34783_g1_i1	-0.722507	0.00301936	0.0468614
879	protocadherin_fat_4	c40594_g2_i1	-1.57562	0.00302261	0.0468665
880	reticulon-4-like_isoform_x3	c35184_g1_i2	0.557082	0.00303335	0.0469876
881	basic_helix-loop-helix_protein	c36499_g1_i2	1.42957	0.00303663	NA
882	isoform_l	c44511_g1_i1	0.877885	0.003043	0.0470463
883	exosome_complex_exonuclease_rrp40	c34524_g1_i1	-0.983598	0.0030614	0.0472853
884	retrovirus-related_pol_polyprotein_from_transposon_tnt_1-94	c12307_g1_i1	1.96532	0.00306958	NA
885	phosphatidylserine_synthase_1-like	c46247_g1_i1	0.528054	0.00309874	0.04777
886	low_quality_protein:_glycine_receptor_subunit_alpha-3	c44929_g1_i2	1.04227	0.00310551	0.0477951
887	rna-directed_dna_polymerase_from_mobile_element_partial	c45577_g1_i1	1.19172	0.00310632	0.0477951
888	hypothetical_protein_L798_00920	c46520_g1_i2	0.537336	0.0031152	0.0478857
889	protein_asunder_homolog	c42515_g2_i1	-0.794549	0.00313067	0.0480225
890	e3_sumo-protein_ligase_pias2_isoform_x7	c41031_g1_i4	-1.09106	0.00313152	0.0480225
891	Iporin	c43479_g1_i1	0.482909	0.00315866	0.0482639
892	wd_repeat-containing_protein_76	c43715_g1_i1	-1.65634	0.0031621	0.0482639
893	and_pleckstrin_domain-containing_protein_2	c35379_g1_i3	0.964204	0.00316383	NA
894	trna_(adenine_-n_)-methyltransferase_non-catalytic_subunit_trm6	c43636_g1_i1	-1.07211	0.00318723	0.0485282
895	reticulon-4-like_isoform_x3	c35184_g1_i3	0.551296	0.00320302	0.0486761
896	vitellogenin	c44644_g3_i1	-2.00123	0.00322665	0.0489029
897	c4b-binding_protein_beta	c38590_g1_i1	1.12905	0.00322708	0.0489029
898	protein_rop	c47257_g1_i1	0.733634	0.00323049	0.0489084
899	protein_fam116a-like	c43634_g2_i1	-0.55993	0.0032444	0.0490726
900	peptide_transporter_family_1-like	c41535_g1_i2	-0.672315	0.0032506	0.049095
901	ca	c42749_g1_i7	0.564919	0.00325342	0.049095
902	glycerophosphodiester_phosphodiesterase_1-like	c45504_g1_i1	-0.732701	0.00325505	0.049095
903	probable_rna-binding_protein_19-like	c47062_g1_i1	-0.850192	0.00326304	0.0491191
904	zinc_finger_protein_235-like	c41020_g1_i1	-1.31043	0.00328688	0.0493432
905	PREDICTED:_uncharacterized_protein_K02A2.6-like	c45367_g3_i1	1.16021	0.00330985	0.0496415
906	hemolymph_lipopolysaccharide-binding_protein	c44630_g1_i1	-1.6162	0.00333922	0.0499421
907	nucleolar_and_coiled-body_phosphoprotein_1	c39348_g1_i2	-2.45358	0.00334577	NA
908	clone_403-like	c43617_g3_i1	-1.20624	0.0033492	0.0499846
909	endonuclease-reverse_transcriptase	c42350_g3_i1	-1.64666	0.00334972	NA
910	zinc_finger_ccch_domain-containing_protein_15_homolog	c35646_g1_i1	-0.40966	0.00335141	0.0499846
911	g-protein_coupled_receptor_mth2	c47299_g1_i1	-1.06865	0.00336755	0.0501786
912	secreted_salivary_gland	c42369_g1_i1	-2.38848	0.00337568	NA
913	nuclear_export_mediator_factor_nemf-like	c48066_g1_i2	0.469857	0.0033919	0.0504946
914	transmembrane_protein_201	c44486_g1_i1	-1.18009	0.00341036	0.0506499
915	PREDICTED:_uncharacterized_protein_LOC101076646	c40750_g1_i1	-1.65253	0.00341069	0.0506499
916	transmembrane_protein_136-like	c42277_g1_i2	0.561659	0.00341405	0.0506499
917	proteophosphoglycan_5	c22977_g2_i1	-2.12939	0.00342005	NA
918	box_c_d_snorna_protein_1-like	c39053_g1_i1	-1.11485	0.00342048	0.0506788
919	dynactin_subunit_1_isoform_x1	c45914_g1_i1	0.391587	0.00342322	0.0506788
920	zinc_finger_bed_domain-containing_protein_5_isoform_x1	c22879_g1_i1	1.34027	0.00343196	0.0507614
921	protein_quiver-like_isoform_x1	c45287_g1_i1	0.994875	0.00343796	0.0508033
922	peroxidase	c47413_g1_i1	-1.2866	0.00345156	0.0509469
923	agap013021-pa-like_protein	c45199_g2_i1	1.20365	0.00345403	0.0509469
924	retinol-binding_protein	c36187_g1_i1	-1.15092	0.00346946	0.0511276
925	endonuclease-reverse_transcriptase	c38412_g1_i1	-1.57791	0.00348099	NA
926	nudt18_protein	c46393_g1_i1	0.514959	0.00348187	0.0512634
927	histidine--trna_cytoplasmic-like_isoform_x2	c42195_g1_i1	-0.729908	0.00349295	0.0513169
928	lipase_3	c42890_g1_i1	-0.624148	0.00350394	0.0513169
929	adult_cuticle_protein_65aa	c37855_g1_i2	-0.788007	0.00350427	0.0513169
930	protein_claret_segregational	c44679_g1_i2	-1.69033	0.00350522	0.0513169
931	u2_small_nuclear_ribonucleoprotein_a	c37189_g1_i2	-0.885904	0.00350657	0.0513169
932	unhealthy_ribosome_biogenesis_protein_2_homolog	c43429_g1_i1	-1.46647	0.00350789	0.0513169
933	las1-like_protein	c45704_g1_i1	-1.06746	0.00351126	0.0513195
934	endonuclease-reverse_transcriptase	c82683_g1_i1	-2.42443	0.00351344	NA
935	vigilin	c40782_g1_i1	-0.389411	0.00353192	0.051528
936	protein_isoform_a	c46248_g1_i1	0.950595	0.00353195	0.051528
937	serendipity_locus_protein_h-1-like	c39042_g1_i1	-0.600569	0.00354375	0.0516532
938	centromere_protein_i-like	c38170_g1_i1	-0.99401	0.00354792	0.0516564
939	tata_box-binding_protein-associated_factor_rna_polymerase_i_subunit_b	c43908_g2_i1	-0.89679	0.00357121	0.0518649
940	set_and_mynd_domain-containing_protein_3	c47591_g2_i2	0.666134	0.00358786	0.0520236
941	pre-rrna-processing_protein_tsr1_homolog	c45279_g1_i1	-0.704679	0.00358862	0.0520236
942	neurogenic_locus_notch_homolog_protein_1-like	c37479_g1_i2	2.094	0.00361369	NA
943	vacuolar_h	c30901_g1_i1	0.418367	0.0036244	0.052495
944	agrin-like	c46898_g1_i1	0.978186	0.00364691	0.0527617
945	synapse-associated_protein_of_47_kda_isoform_x1	c40331_g1_i2	0.886524	0.00364939	0.0527617
946	dynein_heavy_chain_axonemal	c83693_g1_i1	-2.42025	0.00365337	NA
947	outer_dense_fiber_protein_2	c26528_g1_i1	2.20743	0.00365792	NA
948	deoxyuridine_5_-triphosphate_nucleotidohydrolase	c28182_g1_i1	-2.42768	0.00368054	NA
949	epithelial_membrane_protein	c46786_g1_i2	-0.638801	0.0036837	0.053162
950	t-complex_protein_1_subunit_alpha-like	c38629_g1_i1	-0.720082	0.00369826	0.053324
951	wnt1-inducible-signaling_pathway_protein_1	c47869_g1_i1	0.804595	0.00370841	0.0534225
952	leucine-rich_repeat-containing_protein_ddb_g0290503-like_isoform_x2	c42205_g1_i1	-1.15642	0.00372008	0.0535251
953	methyltransferase-like_protein_2-a-like	c44180_g1_i1	-0.816097	0.00372386	0.0535251
954	borealin_isoform_x2	c28876_g1_i1	-1.26632	0.00372558	0.0535251
955	wd_repeat-containing_protein_46	c46067_g1_i1	-1.00944	0.00374207	0.0535706
956	dna-directed_rna_polymerase_iii_subunit_rpc4	c42232_g1_i1	-1.13848	0.00375272	0.0536275
957	semaphorin-1a	c43017_g1_i3	0.427381	0.00375997	0.0536832
958	anaphase-promoting_complex_subunit_2	c44780_g2_i1	-0.997439	0.00376819	0.0537127
959	tpa:_endonuclease-reverse_transcriptase	c45336_g2_i5	-1.39679	0.00376872	0.0537127
960	dnaj_homolog_subfamily_c_member_25_homolog	c38654_g1_i1	-0.864397	0.00377852	0.0538046
961	nucleolar_protein_8	c46199_g1_i1	-1.31933	0.00380565	0.0541427
962	kruppel-like_protein_1	c32231_g1_i1	-1.88787	0.00380892	NA
963	transmembrane_protein_208	c48042_g1_i1	-0.809159	0.00382089	0.0543115
964	fez_family_zinc_finger_protein_2	c43856_g1_i1	-0.361593	0.00383373	0.0543976
965	v-type_proton_atpase_21_kda_proteolipid_subunit-like	c42867_g1_i1	0.45	0.00384757	0.0545458
966	class_b_secretin-like_g-protein_coupled_receptor	c27452_g1_i1	-2.07687	0.00385195	NA
967	kinesin_light_chain_isoform_x1	c43455_g1_i2	0.401851	0.00386526	0.0547026
968	t-complex_protein_1_subunit_gamma	c36030_g1_i1	-0.578992	0.00386956	0.0547026
969	lachesin-like_isoform_x1	c42713_g1_i1	1.13833	0.00387128	0.0547026
970	protein_argonaute-3	c40668_g1_i1	-0.690547	0.0038741	0.0547026
971	josephin-like_protein	c45197_g1_i1	-1.06394	0.00387788	0.0547026
972	max-binding_protein_mnt	c40629_g1_i1	-0.626056	0.00387908	0.0547026
973	sodium_potassium_calcium_exchanger_nckx30c-like	c43635_g1_i1	1.10386	0.00389368	0.0547776
974	PREDICTED:_hypothetical_protein_LOC100740464	c41771_g1_i1	-1.30051	0.00389464	0.0547776
975	vitellogenin-like_protein_partial	c43450_g1_i2	-0.924617	0.00391332	0.0549047
976	cobw_domain-containing_protein_1	c42900_g1_i1	-0.856639	0.00391723	0.0549047
977	clone_403-like	c43617_g3_i2	-1.33951	0.00391737	0.0549047
978	calbindin-32-like_isoform_x1	c47544_g1_i1	0.870965	0.00395528	0.0553397
979	inositol_hexakisphosphate_kinase_2	c43643_g1_i1	0.3734	0.0039553	0.0553397
980	innexin_2	c24538_g1_i1	-2.06348	0.00395707	NA
981	h_aca_ribonucleoprotein_complex_subunit_2-like	c36630_g1_i1	-1.05212	0.00396028	0.0553612
982	deleted_in_autism_protein_1_homolog	c81413_g1_i1	-2.14188	0.00397052	NA
983	gtp-binding_protein_di-ras2	c44707_g1_i1	1.21218	0.003977	0.0554815
984	4-aminobutyrate_mitochondrial-like	c38709_g1_i1	0.647042	0.00398026	0.0554815
985	cell_growth-regulating_nucleolar	c36116_g1_i2	-1.48028	0.00398072	0.0554815
986	transketolase-like_protein_2-like_isoform_1	c37225_g1_i1	-0.623071	0.00398272	0.0554815
987	cytochrome_b561	c40782_g1_i2	0.565198	0.00399785	0.0555819
988	poly_rna_polymerase_gld-2-like_protein_a	c42631_g1_i2	-0.631559	0.00399789	0.0555819
989	synapse-associated_protein_of_47_kda-like	c40331_g1_i1	0.871884	0.0040135	0.055623
990	collagen_alpha-1	c46958_g1_i6	0.665389	0.00401367	0.055623
991	kinesin-like_protein_kif23-like	c38598_g1_i1	-1.15101	0.00401844	0.0556388
992	xyloside_xylosyltransferase_1	c47107_g2_i2	-0.802752	0.00402174	0.0556388
993	mitotic_spindle_assembly_checkpoint_protein_mad1_isoform_x1	c35845_g2_i1	-0.425039	0.00403891	0.0558281
994	transmembrane_protein_72-like	c46518_g1_i1	1.17609	0.00404884	0.0559172
995	nuclear_pore_membrane_glycoprotein_210	c47976_g2_i1	-1.27829	0.00405411	0.0559419
996	sodium_calcium_exchanger_3	c38913_g1_i1	0.643524	0.00407889	0.0562355
997	collagen_and_calcium-binding_egf_domain-containing_protein_1	c39877_g1_i2	-0.624872	0.0040831	0.0562451
998	titin-like_isoform_x3	c2658_g1_i1	2.13359	0.00408797	NA
999	anion_exchange	c46735_g1_i5	0.928445	0.00409631	0.0563787
1000	vascular_endothelial_growth_factor_a	c46161_g1_i1	-0.639016	0.00411643	0.0565402
1001	60s_ribosomal_protein_l37a	c31879_g1_i1	-0.537507	0.00411861	0.0565402
1002	atp-dependent_rna_helicase_ddx24	c43346_g1_i1	-1.39413	0.00412312	0.0565536
1003	tripartite_motif-containing	c42702_g1_i1	0.601868	0.00413316	0.0566298
1004	sprouty_protein_evh1_domain-containing	c37728_g1_i1	0.398842	0.00413572	0.0566298
1005	calcium_calmodulin-dependent_protein_kinase_type_ii_alpha_chain-like_isoform_1	c37559_g1_i1	0.57409	0.00415249	0.0568108
1006	ctp_synthase_1	c16076_g1_i1	-2.39515	0.00415688	NA
1007	dna_repair_and_recombination_protein_rad54-like	c39371_g1_i2	-1.17108	0.00416381	0.056898
1008	dipeptidyl_aminopeptidase-like_protein_6-like_isoform_2	c46594_g1_i2	1.06468	0.00416595	0.056898
1009	protein_aveugle	c26468_g1_i1	-0.498813	0.00417982	0.0570388
1010	protein_unzipped	c47221_g1_i2	-0.895304	0.00420374	0.0573165
1011	sarcalumenin	c42979_g1_i2	0.71956	0.00421167	0.0573374
1012	ras-related_protein_m-ras-like	c34072_g1_i1	0.312003	0.00421241	0.0573374
1013	isoform_c	c40755_g1_i1	0.447724	0.00422989	0.0575124
1014	rac_gtpase-activating_protein_1-like	c44492_g3_i2	-1.91082	0.00424201	0.0575937
1015	aurora_kinase_a	c29672_g1_i1	-1.40067	0.00426199	0.0577695
1016	PREDICTED:_uncharacterized_protein_LOC100568867	c37980_g1_i1	1.03539	0.00426215	0.0577695
1017	ribonuclease_h2_subunit_a	c35785_g1_i1	-1.03131	0.00427141	0.0578461
1018	eukaryotic_translation_initiation_factor_3_subunit_e-like	c42227_g1_i1	-0.333671	0.00428817	0.0579752
1019	phospholipase_a-2-activating_protein	c42899_g2_i1	-0.37386	0.00431559	0.0582426
1020	potassium_voltage-gated_channel_protein_shal_isoform_x1	c35966_g1_i1	0.869977	0.00431883	0.0582426
1021	af369891_4endonuclease_reverse_transcriptase	c1771_g1_i1	-2.30151	0.00433957	NA
1022	nuclear_protein_mdm1_isoform_x1	c45401_g1_i7	1.22319	0.00434191	0.0584555
1023	gamma-1-syntrophin-like_isoform_x1	c44207_g1_i1	0.707532	0.00435452	0.0585761
1024	fatty-acid_amide_hydrolase_2-like	c47262_g1_i1	-0.51027	0.00437487	0.0587514
1025	diacylglycerol_o-acyltransferase	c47185_g1_i1	1.25986	0.00440108	0.059042
1026	rho_guanine_nucleotide_exchange_factor_18_isoform_x1	c46799_g1_i2	0.528567	0.00440547	0.059042
1027	fibronectin_type-iii_domain-containing_protein_3a	c46992_g1_i1	-0.499302	0.00441079	0.059042
1028	pyrroline-5-carboxylate_dehydrogenase	c41402_g1_i1	0.54366	0.00441491	0.059042
1029	epidermal_growth_factor_receptor_kinase_substrate_8	c29165_g1_i2	-1.71507	0.00441953	NA
1030	ribosome_biogenesis_regulatory_protein_homolog	c36293_g1_i1	-2.28112	0.0044298	NA
1031	hypothetical_protein_L798_15132	c38268_g1_i4	-1.52313	0.00443673	NA
1032	double-stranded_rna-specific_editase_adar	c47990_g1_i1	0.440996	0.00444036	0.0593329
1033	histone_h2b-like	c36807_g1_i2	-1.57655	0.00444871	0.0593952
1034	dynactin_subunit_1_isoform_x1	c45914_g1_i2	0.407834	0.00446919	0.0595426
1035	rna_demethylase_alkbh5	c38158_g1_i1	-1.71726	0.00447417	0.0595426
1036	agap005905-pa-like_protein	c45051_g1_i1	1.09468	0.0044746	0.0595426
1037	atp-dependent_rna_helicase_ddx54	c41343_g1_i1	-0.803632	0.00448895	0.059684
1038	isoform_b	c41306_g2_i1	-0.734925	0.00449372	0.0596981
1039	lipopolysaccharide-induced_tumor_necrosis_factor-alpha_factor_homolog	c45087_g1_i1	-1.56938	0.00450264	0.0597507
1040	long-chain_fatty_acid_transport_protein_4-like	c45132_g1_i1	-0.579159	0.00450885	0.0597507
1041	histone-lysine_n-methyltransferase_partial	c32751_g1_i1	-2.14019	0.00454995	NA
1042	targeting_protein_for_xklp2	c46160_g1_i4	-1.4515	0.00455113	0.0601619
1043	probable_e3_sumo-protein_ligase_rnf212	c26737_g1_i2	-2.08803	0.004568	NA
1044	protein_tipe	c42800_g1_i3	0.884814	0.00457064	0.0603205
1045	zinc_finger_protein_271-like	c43420_g1_i2	-0.718591	0.00458443	0.0604527
1046	hypothetical_protein_L798_08813	c46085_g1_i1	1.51034	0.00459558	NA
1047	ino80_complex_subunit_b	c40149_g1_i1	-0.866973	0.00460016	0.0605211
1048	homer_protein_homolog_2	c45754_g1_i1	0.735976	0.00460093	0.0605211
1049	dna_ligase_1-like	c45100_g3_i1	-0.676461	0.00463027	0.0607197
1050	protein_lozenge	c33784_g1_i1	-0.922513	0.00464538	0.0607197
1051	elav-like_protein_3_isoform_x1	c40571_g1_i3	0.714468	0.0046463	0.0607197
1052	low_quality_protein:_midasin-like	c42524_g1_i2	-1.05672	0.0046515	0.0607383
1053	cytochrome_p450	c46851_g1_i2	-0.768871	0.00466225	0.0607902
1054	acidic_repeat-containing_protein	c44826_g1_i1	-1.70024	0.00466306	0.0607902
1055	fidgetin-like_protein_1	c36408_g1_i1	-1.84085	0.0046943	NA
1056	kinetochore_protein_ndc80_homolog	c40652_g2_i1	-1.73705	0.00469613	0.061122
1057	ras-related_protein_rab-30-like	c43498_g1_i1	0.385049	0.00470511	0.0611749
1058	cyclic_nucleotide-gated_cation_channel_alpha-3	c44288_g2_i1	1.15654	0.00470928	0.0611749
1059	nadh_dehydrogenase_subunit_2	c41006_g1_i2	-2.3782	0.00471136	NA
1060	calcium_calmodulin-dependent_protein_kinase_isoform_d	c37559_g1_i3	0.535988	0.00471162	0.0611749
1061	pap-associated_domain-containing_protein_5	c39861_g1_i1	-0.914276	0.00472051	0.0611953
1062	isoform_d	c45656_g1_i2	0.642463	0.00472529	0.0611953
1063	protein_fam102b_isoform_x2	c47587_g1_i1	0.482093	0.00472785	0.0611953
1064	nucleolar_protein_14_homolog	c46089_g1_i2	-0.88635	0.00472845	0.0611953
1065	amyloid_beta_a4_precursor_protein-binding_family_b_member_1-like_isoform_x1	c45447_g1_i1	0.876039	0.00474065	0.0612544
1066	isoform_b	c38560_g1_i1	0.280043	0.00474483	0.0612591
1067	eukaryotic_translation_initiation_factor_2_subunit_2	c7004_g1_i1	-0.342734	0.00475709	0.0612701
1068	synergin_gamma_isoform_x1	c47742_g1_i2	0.325907	0.00476192	0.0612701
1069	exportin-2	c42835_g1_i1	-0.985633	0.00476703	0.0612701
1070	cytoplasmic_dynein_2_heavy_chain_1	c45834_g2_i2	0.781604	0.0047688	0.0612701
1071	endonuclease-reverse_transcriptase	c35283_g1_i1	0.927315	0.00477251	0.0612701
1072	e3_ubiquitin-protein_ligase_shprh	c40041_g1_i1	-0.774579	0.00477548	0.0612701
1073	heparan_sulfate_2-o-sulfotransferase_pipe-like	c43305_g1_i5	-0.943879	0.00477778	0.0612701
1074	fibronectin_type-iii_domain-containing_protein_3a	c46992_g1_i2	-0.470444	0.00478004	0.0612701
1075	low_quality_protein:_glutathione_peroxidase_3	c34206_g1_i1	-0.643113	0.00479001	0.0613488
1076	dedicator_of_cytokinesis_protein_3	c47612_g1_i1	0.427086	0.00479442	0.0613563
1077	platelet_glycoprotein_v	c25586_g1_i1	-2.35142	0.00479814	NA
1078	potassium_voltage-gated_channel_protein_shab-like	c46808_g1_i3	0.497936	0.00480197	0.0613843
1079	obg-like_atpase_1	c39764_g1_i1	-0.458418	0.0048272	0.0614329
1080	dual_specificity_protein_phosphatase_14	c43311_g1_i1	-0.810624	0.00485238	0.0615832
1081	centromere_kinetochore_protein_zw10_homolog	c27775_g1_i1	-1.83032	0.00485635	0.0615832
1082	isoform_b	c37996_g1_i1	0.867581	0.00485819	0.0615832
1083	protein_giant-lens	c47212_g3_i1	-0.86512	0.00486527	0.0616242
1084	myosin_heavy_non-muscle_isoform_x1	c38257_g1_i1	-2.29806	0.00487233	NA
1085	aurora_kinase_b-like	c39787_g1_i1	-1.65011	0.00489885	0.0619464
1086	Sentrin-specific_protease,_putative	c44786_g1_i1	0.3411	0.00490193	0.0619464
1087	cytochrome_c_oxidase_subunit_iii	c41802_g1_i1	-2.35534	0.00490565	0.0619464
1088	eukaryotic_translation_initiation_factor_4b	c36862_g1_i2	-0.39834	0.00490615	0.0619464
1089	actin-related_protein_6	c40405_g1_i1	-1.19736	0.00491523	0.0619636
1090	pacifastin_light_chain	c39297_g1_i1	-0.760573	0.00492311	0.0620142
1091	coatomer_subunit_zeta-1-like_isoform_1	c35053_g1_i1	-0.486895	0.00493261	0.0620851
1092	ejaculatory_bulb-specific_protein_3	c40358_g1_i1	-0.957394	0.00493788	0.0621028
1093	transferrin	c41543_g1_i1	-1.02539	0.00495658	0.0622643
1094	stromal_cell-derived_factor_2	c40236_g3_i1	-0.469398	0.0049612	0.0622643
1095	zinc_finger_protein_248_isoform_x1	c45913_g1_i4	-2.3451	0.00496691	NA
1096	endothelin-converting_enzyme_2	c46215_g1_i1	-0.537303	0.00498227	0.0624652
1097	immediate_early_response_3-interacting_protein_1-like	c92836_g1_i1	-0.551692	0.00498868	0.0624967
1098	protein_fam50_homolog	c41938_g1_i1	-0.641625	0.00501569	0.0627371
1099	zinc_finger_protein_729-like	c42376_g1_i1	-1.5826	0.00502136	0.0627591
1100	actin-related_protein_10	c42795_g2_i1	-0.317087	0.00502589	0.0627669
1101	trna-dihydrouridine_synthase	c46275_g2_i1	-0.731352	0.00503834	0.0628442
1102	rna_3_-terminal_phosphate_cyclase	c41846_g1_i2	-1.05931	0.00503991	0.0628442
1103	conserved_hypothetical_protein	c34259_g1_i1	1.74229	0.00505085	NA
1104	hypothetical_protein_L798_05885	c39304_g1_i2	-2.21353	0.00507292	0.0631087
1105	hypothetical_protein_L798_08813	c46085_g2_i1	1.04087	0.00510116	0.0633076
1106	endonuclease-reverse_transcriptase	c42158_g3_i1	-2.09573	0.0051117	NA
1107	mite_allergen_der_f_3-like	c5499_g1_i1	2.11227	0.00511606	NA
1108	agap013057-pa-like_protein	c46874_g1_i1	0.80934	0.00511608	0.0633076
1109	adamts-like_protein_4_isoform_x1	c44497_g1_i1	-0.682523	0.00511764	0.0633076
1110	63_kda_sperm_flagellar_membrane_protein	c41898_g1_i1	1.45197	0.00511784	0.0633076
1111	fizzy-related_2	c41657_g1_i1	-2.2015	0.00511872	0.0633076
1112	eukaryotic_translation_initiation_factor_3_subunit_m	c32339_g1_i1	-0.5818	0.00512046	0.0633076
1113	diphthine--ammonia_ligase	c48498_g1_i1	1.01373	0.00512906	0.063365
1114	glycosyl-phosphatidylinositol-linked_carbonic_anhydrase	c41682_g1_i1	-0.887069	0.00513611	0.0633927
1115	ecdysone_receptor_isoform_a	c44306_g1_i1	0.367807	0.00514286	0.0633927
1116	protein_pthb1	c83103_g1_i1	-1.44317	0.00514997	NA
1117	histone-lysine_n-methyltransferase_suv39h2	c34462_g1_i1	-1.56346	0.00515665	0.0635104
1118	valyl-trna_synthetase	c43384_g1_i4	-0.673994	0.00517261	0.0636092
1119	methionine--trna_cytoplasmic	c46649_g1_i1	-0.79815	0.00520164	0.0638388
1120	isoform_a	c45156_g2_i1	0.62663	0.00520549	0.0638388
1121	nuclear_protein_mdm1_isoform_x1	c45401_g1_i4	0.902278	0.00521088	0.0638388
1122	protein_transport_protein_sec23a	c45088_g1_i1	-0.534084	0.00521117	0.0638388
1123	ribonuclease_h2_subunit_c-like	c41590_g1_i2	-1.57269	0.00521788	0.0638723
1124	inorganic_phosphate_cotransporter-like	c43166_g1_i1	-0.726839	0.00522517	0.0639127
1125	valine--trna_ligase	c43384_g1_i1	-0.755867	0.00524575	0.0641156
1126	t-complex_protein_1_subunit_beta	c40273_g1_i1	-0.421651	0.00526869	0.064298
1127	transposable_element_p_partial	c47487_g2_i3	-1.0009	0.00527798	0.0643187
1128	sodium-_and_chloride-dependent_gaba_transporter_1-like	c33776_g1_i1	0.678713	0.00530345	0.0644961
1129	116_kda_u5_small_nuclear_ribonucleoprotein_component	c45378_g1_i1	-0.754746	0.00530501	0.0644961
1130	transcription_factor_dp-1	c40287_g1_i1	-1.10972	0.00531916	0.0645764
1131	isovaleryl-_mitochondrial-like	c44223_g1_i1	-0.427197	0.00531971	0.0645764
1132	myelin_expression_factor_2	c35969_g1_i2	-0.724326	0.00532369	0.0645764
1133	cue_domain-containing_protein_1	c45310_g1_i1	0.645239	0.00533847	0.0647067
1134	spectrin_beta_chain_isoform_x4	c41752_g1_i3	0.375735	0.00534419	0.0647272
1135	histidine_decarboxylase-like	c42582_g4_i1	-0.781198	0.00535749	0.0648394
1136	nucleolar_protein_11	c43511_g1_i1	-0.537367	0.00536364	0.0648649
1137	isoform_d	c45656_g1_i1	0.66835	0.00537899	0.0649277
1138	protein_dek	c39996_g1_i1	-0.973	0.00537981	0.0649277
1139	26s_proteasome_non-atpase_regulatory_subunit_12	c35723_g1_i1	-0.305696	0.00538097	0.0649277
1140	protein_pelota	c38353_g1_i1	-0.328307	0.00538939	0.0649804
1141	phospholipid_scramblase_1	c44692_g1_i3	0.503466	0.00540074	0.0650054
1142	camp-dependent_protein_kinase_type_ii_regulatory_subunit	c42245_g1_i1	0.429034	0.00540275	0.0650054
1143	PREDICTED:_uncharacterized_protein_LOC100163167	c43484_g1_i1	-1.8698	0.00542919	0.0651665
1144	cysteine-rich_protein_2-binding_protein	c38919_g1_i1	-1.38186	0.00545372	0.0653496
1145	sodium-_and_chloride-dependent_glycine_transporter_2	c45099_g1_i1	1.07909	0.00547428	0.0654749
1146	polycomb_group_protein_pc	c46672_g4_i3	0.771004	0.00550897	0.0657797
1147	endonuclease-reverse_transcriptase	c43099_g1_i1	-1.30284	0.00552094	0.0658058
1148	ribosomal_rna_processing_protein_1_homolog	c39408_g1_i1	-1.3029	0.00552154	0.0658058
1149	nascent_polypeptide-associated_complex_subunit_alpha	c38685_g1_i1	-0.512244	0.00552389	0.0658058
1150	arylsulfatase_g_isoform_x1	c43785_g1_i1	0.489538	0.00552755	0.0658058
1151	isoform_c	c47893_g3_i1	0.921702	0.00553632	0.0658484
1152	poly	c46188_g1_i1	-1.027	0.00553958	0.0658484
1153	glutamate-gated_chloride_channel-like_isoform_1	c47920_g1_i5	0.6098	0.00554354	0.0658484
1154	nose_resistant_to_fluoxetine_protein_6-like	c46871_g1_i1	-1.0085	0.00554755	0.0658484
1155	60s_ribosome_subunit_biogenesis_protein_nip7_homolog_isoform_x1	c27415_g1_i1	-2.32913	0.00556014	NA
1156	suppressor_of_hairless	c44718_g2_i1	-0.996538	0.0055814	0.0661525
1157	hypothetical_protein_TcasGA2_TC010967	c44891_g1_i2	1.09276	0.00561557	0.0664011
1158	cugbp_elav-like_family_member_4-like_isoform_x2	c38647_g2_i3	1.48143	0.00561684	NA
1159	protein_alan_shepard	c36273_g1_i1	0.31167	0.0056317	0.066503
1160	phosphatidylinositol_4-kinase_alpha	c46376_g1_i1	0.275798	0.00564356	0.0665757
1161	upf0431_protein_c1orf66-like_protein	c37827_g1_i1	-1.08446	0.00564616	0.0665757
1162	egf-like_domain-containing_protein_2	c33998_g1_i1	-1.7155	0.00565348	NA
1163	vesicular_inhibitory_amino_acid_transporter	c46814_g1_i2	1.10641	0.00565643	0.0666479
1164	rho_gtpase-activating_protein_19	c43124_g1_i3	-1.63429	0.00566884	0.0667451
1165	flocculation_protein_flo11-like_isoform_x1	c38304_g1_i1	1.25665	0.00568717	0.0668496
1166	regulator_of_g-protein_signaling_7-like	c46237_g1_i2	0.819726	0.00568929	0.0668496
1167	rna_exonuclease_nef-sp	c45075_g1_i2	-0.924168	0.00569021	0.0668496
1168	adenomatous_polyposis_coli_protein	c48114_g1_i2	0.841914	0.00570486	0.0669727
1169	dep_domain-containing_protein_1a_isoform_x1	c7020_g1_i1	-1.99884	0.00571007	NA
1170	glucose_dehydrogenase	c23169_g1_i1	-2.31551	0.00571697	NA
1171	ankyrin_unc44	c48292_g1_i1	0.596459	0.00572409	0.0671493
1172	1-phosphatidylinositol_-bisphosphate_phosphodiesterase_delta-3	c38379_g1_i1	-0.444122	0.00573195	0.0671923
1173	peptidoglycan_recognition_protein_sa	c39931_g1_i1	-0.835296	0.00573744	0.0671965
1174	e3_ufm1-protein_ligase_1_homolog	c44450_g1_i1	-0.593163	0.00574319	0.0671965
1175	agap008113-pa-like_protein	c102154_g1_i1	0.68715	0.00574487	0.0671965
1176	chondroitin_sulfate_proteoglycan_4	c42364_g1_i1	1.49773	0.00575863	NA
1177	cathepsin_o-like	c45215_g1_i1	0.567214	0.00576344	0.0672804
1178	transcription_factor_btf3_homolog_4-like	c33915_g1_i1	-0.360903	0.00577037	0.0672804
1179	transmembrane_protein_165	c45548_g1_i1	-0.514308	0.00577105	0.0672804
1180	39s_ribosomal_protein_mitochondrial	c34599_g1_i1	0.633798	0.005773	0.0672804
1181	major_facilitator_superfamily_domain-containing_protein_6	c45925_g1_i1	1.06283	0.00579427	0.0673835
1182	protein_ndrg3-like	c37471_g1_i2	0.559566	0.00579444	0.0673835
1183	dna-directed_rna_polymerase_i_subunit_rpa2-like	c39907_g1_i1	-1.13275	0.00581951	0.0676259
1184	coilin	c45313_g1_i1	-1.38798	0.00584445	0.0678666
1185	inter-alpha-trypsin_inhibitor_heavy_chain_h4	c47317_g2_i1	-0.888287	0.00587148	0.0680821
1186	spectrin_beta_chain_isoform_x1	c41752_g1_i4	0.408639	0.0058799	0.0681304
1187	ribosomal_rna_processing_protein_1_homolog	c39408_g2_i3	-1.20086	0.00589665	0.0682224
1188	cytoplasmic_trna_2-thiolation_protein_1-like	c39866_g1_i1	-0.883327	0.00589739	0.0682224
1189	facilitated_trehalose_transporter_tret1-2_homolog_isoform_x2	c43193_g2_i1	-0.909218	0.00590059	0.0682224
1190	aprataxin_isoform_x1	c43616_g3_i4	-1.0671	0.00590092	NA
1191	endophilin-a_isoform_x2	c42959_g1_i1	0.719432	0.0059183	0.0683657
1192	PREDICTED:_uncharacterized_protein_LOC101076646	c40750_g1_i3	-1.28988	0.00592686	0.0683783
1193	chaoptin-like	c31178_g1_i1	1.22734	0.00593057	NA
1194	protein_mis12_homolog	c35060_g1_i1	-1.50185	0.00593286	0.0683983
1195	protein_maelstrom_homolog_isoform_x1	c43209_g1_i1	-0.435647	0.00594328	0.0684211
1196	unkown_protein	c35411_g1_i2	-1.02881	0.00594336	0.0684211
1197	zinc_finger_protein_271-like	c43804_g1_i2	-2.30595	0.00595499	NA
1198	transcription_factor	c46782_g1_i1	-1.77819	0.00596754	0.0686502
1199	poly_-binding_protein_3_isoform_x1	c35129_g1_i2	0.601879	0.00598778	0.0688337
1200	serine_threonine-protein_kinase_genghis_khan_isoform_x1	c46525_g1_i4	0.400698	0.00599642	0.0688375
1201	tetratricopeptide_repeat_protein_27	c42347_g1_i1	-0.699417	0.00600381	0.0688515
1202	beat_protein	c47072_g1_i1	1.12779	0.00601222	0.0688515
1203	stress-activated_protein_kinase_jnk	c40076_g1_i1	0.744251	0.00601506	0.0688515
1204	microtubule-associated_protein_futsch	c44002_g1_i1	0.974496	0.00602348	0.0688532
1205	protein_tincar_isoform_x3	c41803_g1_i2	0.499502	0.0060238	0.0688532
1206	PREDICTED:_uncharacterized_protein_LOC100163167	c45160_g1_i3	1.85993	0.00604528	0.0689853
1207	protein_timeless_homolog	c39503_g1_i2	-1.3968	0.00604825	0.0689853
1208	elongation_factor_2	c4376_g1_i1	-0.469554	0.00606513	0.0691287
1209	small_conductance_calcium-activated_potassium_channel_protein	c41182_g3_i1	0.678795	0.00607177	0.0691553
1210	lysoplasmalogenase-like_protein_tmem86a-like	c40602_g1_i1	0.533062	0.00610114	0.0694135
1211	solute_carrier_family_25_member_51	c36815_g1_i1	0.7358	0.00610309	0.0694135
1212	prion-like-(q_n-rich)_domain-bearing_protein_25-like	c44571_g2_i3	-0.776253	0.00611064	0.0694501
1213	isoform_d	c44355_g1_i1	-1.57916	0.00612191	0.069529
1214	nuclear_pore_complex_protein_nup160-like_protein	c103123_g1_i1	-1.19551	0.00612644	0.0695312
1215	vesicular_inhibitory_amino_acid_transporter	c46814_g1_i1	1.1066	0.00616415	0.0698604
1216	general_transcription_factor_3c_polypeptide_5	c40218_g1_i1	-0.821848	0.00617197	0.0698996
1217	pdz_domain-containing_protein_2	c46748_g1_i1	-0.641979	0.00622466	0.0703475
1218	ionotropic_receptor_76b	c38162_g1_i1	-1.85434	0.0062261	NA
1219	mitochondrial	c42119_g1_i1	-0.495211	0.00624751	0.0704783
1220	helicase_mov-10-	c47027_g1_i1	-0.420703	0.00625381	0.0704783
1221	isoform_d	c46374_g1_i1	0.454843	0.00626465	0.0705015
1222	fad_synthase_isoform_x2	c40209_g1_i1	-2.16017	0.00626792	NA
1223	chitobiosyldiphosphodolichol_beta-mannosyltransferase	c48177_g1_i1	-0.682792	0.00627556	0.0705208
1224	hypothetical_protein_L798_12718	c43626_g2_i1	0.915086	0.00628257	0.0705208
1225	isoform_a	c40662_g1_i1	-0.852503	0.00628395	0.0705208
1226	piggybac_transposable_element-derived_protein_4-like	c43727_g1_i7	0.433882	0.00630071	0.0706595
1227	fasciclin-3-like_isoform_2	c44927_g1_i5	0.888321	0.00631903	0.0707499
1228	serine_proteinase_stubble	c44050_g1_i1	-2.20437	0.00632199	0.0707499
1229	urocanate_hydratase	c25188_g1_i1	2.26038	0.00633829	NA
1230	glutamate_decarboxylase	c45033_g1_i1	1.02936	0.00633849	0.070884
1231	ras-related_protein_rab-32	c42906_g1_i1	0.589902	0.00634281	0.070884
1232	cuticular_protein_49ae	c31115_g1_i1	1.74446	0.00637325	0.0711746
1233	carboxypeptidase_n_subunit_2-like	c44794_g2_i1	1.2166	0.00637367	NA
1234	ankyrin_repeat_and_sam_domain-containing_protein_partial	c29413_g1_i1	-2.20091	0.00637405	NA
1235	ly6_plaur_domain-containing_protein_6b	c41684_g1_i1	1.20009	0.00637857	0.0711845
1236	adenylate_cyclase	c41113_g1_i1	0.619077	0.00639426	0.07131
1237	esf1_homolog	c44302_g2_i1	-0.878807	0.00640534	0.0713839
1238	probable_cytochrome_p450_49a1-like	c37412_g1_i3	-1.12676	0.00642275	0.0714787
1239	transcription_factor_iiia	c41527_g2_i1	-1.17982	0.00643207	0.0715329
1240	transaldolase	c26875_g1_i1	-0.526058	0.00644468	0.0716235
1241	teneurin-a-like_isoform_x6	c48250_g1_i1	0.945474	0.00646754	0.0718277
1242	synaptonemal_complex_protein_1-like_isoform_x1	c47392_g1_i2	-0.608912	0.00648102	0.0719277
1243	williams-beuren_syndrome_chromosomal_region_27	c39020_g1_i1	-1.20431	0.00650316	0.0721235
1244	wash_complex_subunit_7_isoform_x1	c47607_g1_i2	0.383144	0.00651862	0.0721802
1245	leukocyte-antigen-related-_isoform_d	c47514_g1_i1	0.692694	0.00651908	0.0721802
1246	hyaluronan_mediated_motility_receptor	c35147_g1_i1	-1.89745	0.00653313	0.0722561
1247	isoform_b	c46120_g1_i1	0.536142	0.00654279	0.0722563
1248	dehydrogenase_reductase_sdr_family_member_11	c42644_g2_i1	1.01755	0.00654665	0.0722563
1249	transmembrane_protein_53-a	c44935_g1_i1	0.306265	0.00657241	0.0724908
1250	kv_channel-interacting_protein_4-like_isoform_x1	c41665_g1_i1	1.27337	0.00658893	NA
1251	nuclear_fragile_x_mental_retardation-interacting_protein_1	c44625_g1_i2	-1.13106	0.00659965	0.0726913
1252	limbic_system-associated_membrane_protein	c45486_g1_i1	0.829365	0.00662276	0.0728958
1253	sodium_potassium-transporting_atpase_subunit_alpha-like	c33938_g1_i1	1.54814	0.0066288	NA
1254	myotubularin-related_protein_14	c3627_g1_i1	-1.45879	0.00666226	NA
1255	acidic_mammalian_chitinase	c45609_g1_i5	-0.953491	0.0066794	0.0733911
1256	atrial_natriuretic_peptide_receptor_2_isoform_x1	c44357_g1_i1	1.07453	0.00668605	0.0733911
1257	tm2_domain-containing_protein_cg10795	c28669_g1_i2	-0.467132	0.00669729	0.0734641
1258	epidermal_retinal_dehydrogenase_2	c47611_g1_i2	-0.652225	0.00670346	0.0734816
1259	class_c_metabotropic_glutamate-like_g-protein_coupled_receptor	c45729_g2_i1	1.28621	0.006715	0.0735188
1260	e3_ubiquitin-protein_ligase_rnf8-like	c44092_g1_i1	-0.711454	0.00673176	0.0736409
1261	small_subunit_processome_component_partial	c47404_g1_i2	-1.17681	0.00674216	0.0737044
1262	coproporphyrinogen-iii_oxidase-like	c41301_g1_i1	-0.630966	0.00674758	0.0737135
1263	vascular_endothelial_growth_factor_receptor_1-like	c42325_g1_i1	-0.79068	0.00676058	0.0738053
1264	autophagy-related_protein_101	c47219_g1_i3	0.358869	0.00676643	0.073819
1265	rrp15-like_protein	c40296_g1_i1	-0.914147	0.0067781	0.0738961
1266	nucleolar_and_coiled-body_phosphoprotein_1	c39348_g1_i5	-2.22519	0.00678783	NA
1267	rac_gtpase-activating_protein_1	c37904_g1_i1	-1.95092	0.00679489	NA
1268	dna_polymerase_epsilon_subunit_2	c36808_g1_i2	-1.84551	0.00680298	NA
1269	isoleucine--trna_cytoplasmic	c43430_g1_i1	-0.836771	0.00680608	0.0741507
1270	PREDICTED:_uncharacterized_protein_LOC103315148,_partial	c47217_g1_i1	-1.91152	0.00680871	NA
1271	kv_channel-interacting_protein_2-like	c46260_g1_i2	1.39572	0.00681159	0.0741603
1272	receptor-type_tyrosine-protein_phosphatase_kappa	c37374_g1_i1	0.721756	0.00684148	0.0743553
1273	alcohol_dehydrogenase	c46277_g1_i2	-0.697842	0.0068434	0.0743553
1274	g-protein_coupled_octopamine	c46384_g2_i1	-0.769943	0.00687014	0.074545
1275	ribosome_biogenesis_protein_bms1_homolog	c70143_g1_i1	-2.27109	0.00687922	NA
1276	oxidoreductase_glyr1_homolog	c44154_g1_i1	-0.444044	0.00689397	0.074705
1277	coatomer_subunit_alpha	c38176_g1_i1	-0.604852	0.00689834	0.074705
1278	protein_decapentaplegic	c39217_g1_i1	-0.608864	0.0069063	0.074705
1279	subunit_c	c35122_g1_i2	-1.61617	0.00690672	0.074705
1280	signal_recognition_particle_19_kda_protein	c44198_g2_i1	-0.387696	0.00691711	0.0747175
1281	fatty_acyl-_reductase_cg5065-like	c45115_g1_i1	-1.75961	0.00692364	NA
1282	chorion_peroxidase	c42785_g1_i1	-2.27348	0.00692764	NA
1283	excitatory_amino_acid_transporter_1-like	c34240_g1_i1	0.649767	0.00692814	0.074753
1284	ap2-associated_protein_kinase_1	c47332_g1_i4	0.610747	0.00693124	0.074753
1285	juvenile_hormone_esterase	c47104_g1_i1	-1.5774	0.00693998	0.074753
1286	i-type_lysozyme	c36707_g1_i1	-0.795241	0.00694223	0.074753
1287	endoribonuclease_dicer	c44920_g1_i1	-0.731699	0.00694521	0.074753
1288	gtp-binding_protein_di-ras2	c38793_g1_i1	1.02961	0.00696045	0.0748153
1289	cell_division_protein_kinase_8	c40338_g1_i1	-0.966933	0.0069614	0.0748153
1290	membrane-associated_guanylate_kinase	c40659_g1_i2	0.360189	0.00697397	0.0748153
1291	leucine-rich_repeat-containing_protein_59	c5587_g1_i1	-0.898564	0.00697431	0.0748153
1292	solute_carrier_family_41_member_1-like	c42978_g1_i1	-0.669067	0.00697965	0.0748226
1293	neuralized-like_protein_4	c40859_g1_i1	-1.09541	0.00698698	0.0748498
1294	atp-dependent_rna_helicase_ddx51	c44328_g1_i1	-0.762894	0.00700229	0.0748541
1295	cytochrome_p450_307a1	c39361_g1_i1	-1.85165	0.00701283	0.0748541
1296	cad_protein	c47161_g1_i1	-1.06243	0.00701289	0.0748541
1297	surfeit_locus_protein_6_homolog	c38831_g1_i1	-2.17956	0.00701458	NA
1298	isoform_k	c47920_g1_i4	0.50974	0.00702197	0.0748541
1299	limbic_system-associated_membrane_protein	c45900_g1_i1	1.0006	0.00702457	0.0748541
1300	inactive_phospholipase_c-like_protein_2	c47318_g1_i2	0.745585	0.00704695	0.07504
1301	hypothetical_protein_L798_08693	c46262_g1_i1	-1.42295	0.00705604	0.07504
1302	vitellogenin	c44322_g2_i1	-2.13741	0.00706728	0.0751098
1303	amphoterin-induced_protein_2	c44818_g1_i1	0.9212	0.00708314	0.0751788
1304	arylsulfatase_b	c41499_g1_i2	1.18935	0.00708369	NA
1305	probable_g-protein_coupled_receptor_no9	c103175_g1_i1	1.65177	0.00710285	NA
1306	conserved_hypothetical_protein	c45436_g1_i2	0.966511	0.0071094	0.0754075
1307	transient_receptor_potential_channel_pyrexia	c45101_g1_i1	-0.759545	0.00713684	0.0756486
1308	clusterin-associated_protein_1	c21799_g1_i1	1.39431	0.00715302	NA
1309	stretchin-_isoform_v	c45154_g1_i2	-1.35035	0.00718135	0.0760701
1310	condensin_complex_subunit_2	c36077_g1_i1	-2.0974	0.00719005	NA
1311	ribosomal_rna-processing_protein_8-like	c42825_g1_i1	-1.1448	0.00721337	0.076267
1312	calbindin_isoform_a	c47544_g2_i1	1.06004	0.00721415	0.076267
1313	mpv17-like_protein_isoform_x1	c48021_g1_i3	0.681397	0.0072155	0.076267
1314	ribosomal_protein_l38	c26864_g1_i1	-0.53601	0.00721894	0.076267
1315	unconventional_myosin-va	c47952_g1_i2	0.390908	0.00723738	0.0764115
1316	phosphatidylinositol-glycan_biosynthesis_class_x_protein	c40242_g1_i1	0.719802	0.00724264	0.0764168
1317	isoform_a	c21944_g1_i1	0.770136	0.0072652	0.0765582
1318	isoform_a	c44655_g1_i1	0.955009	0.00727645	0.0765582
1319	ras-related_protein	c46758_g1_i1	0.43538	0.00727674	0.0765582
1320	cyclin-dependent_kinase_2-interacting_protein	c40329_g1_i1	-0.865735	0.00729355	0.0765582
1321	dna-directed_rna_polymerases_i_and_iii_subunit_rpac1	c36444_g1_i1	-0.860964	0.00729841	0.0765582
1322	adenylyltransferase_and_sulfurtransferase_mocs3	c43565_g1_i1	-0.83357	0.00729898	0.0765582
1323	atp-dependent_rna_helicase_ddx24	c43346_g1_i2	-1.35043	0.0073186	0.0767139
1324	rna_3_-terminal_phosphate_cyclase	c41846_g1_i3	-1.10177	0.00733003	NA
1325	er_degradation-enhancing_alpha-mannosidase-like_protein_1	c30609_g1_i2	-0.483708	0.00733656	0.0768519
1326	guanine_nucleotide_exchange_factor_dbs	c17285_g2_i1	-2.24271	0.00736852	NA
1327	hypothetical_protein_TcasGA2_TC010973	c42936_g2_i1	-1.35999	0.0073692	0.0771435
1328	ribonuclease_p	c40811_g2_i1	-1.18526	0.00738278	0.077205
1329	transcription_elongation_factor_b_polypeptide_partial	c44004_g1_i1	0.201329	0.0073847	0.077205
1330	histone-lysine_n-methyltransferase_partial	c44246_g2_i2	-1.405	0.00738704	NA
1331	isoform_e	c40266_g1_i1	0.591937	0.00740199	0.0773354
1332	coiled-coil_domain-containing_protein_108	c25529_g1_i1	-2.10149	0.00743656	NA
1333	mitochondrial_transcription_termination_factor	c43409_g1_i1	-0.861903	0.00744477	0.0776104
1334	xbp1_protein	c41746_g1_i1	-0.466769	0.00744766	0.0776104
1335	calcitonin_receptor	c45747_g1_i2	0.882879	0.00745919	0.0776801
1336	isoform_a	c45823_g2_i1	0.777969	0.00746575	0.077698
1337	nudc_domain-containing_protein_1	c45288_g1_i1	-0.787128	0.00747755	0.0777308
1338	guanine_nucleotide-binding_protein_g_subunit_alpha	c44348_g1_i1	0.68852	0.00747859	0.0777308
1339	histone-lysine_n-methyltransferase_partial	c40371_g1_i1	-1.48956	0.00747892	NA
1340	kinesin-like_protein_unc-104-like_isoform_2	c45065_g1_i1	0.972141	0.0074963	0.0778141
1341	protein_yellow-like	c38566_g1_i1	-0.516645	0.00752107	0.0779704
1342	carbonic_anhydrase_1-like	c44554_g1_i1	1.38327	0.00753437	0.0780003
1343	set_and_mynd_domain-containing_protein_5	c42475_g1_i1	-0.439836	0.0075434	0.0780003
1344	hypothetical_protein_EAG_00764	c81738_g1_i1	-2.23705	0.0075566	NA
1345	-carotene_-monooxygenase	c44611_g1_i1	-0.590007	0.00756921	0.0782168
1346	lim_domain_only_protein_3_isoform_x2	c45212_g1_i1	1.09098	0.007585	0.0783199
1347	mitotic_spindle_assembly_checkpoint_protein_mad2a	c34973_g1_i1	-1.74739	0.00759279	0.0783199
1348	major_facilitator_superfamily_transporter_isoform_a	c44075_g1_i1	-2.1397	0.00761192	0.0784561
1349	adenosine_deaminase_cecr1	c47045_g1_i1	0.958675	0.00763053	0.0785974
1350	crossover_junction_endonuclease_mus81	c41395_g1_i1	-1.10032	0.00766686	0.0788198
1351	ecdysone-induced_protein_78c-like	c82357_g1_i1	1.93313	0.00767339	NA
1352	eukaryotic_translation_initiation_factor_3_subunit_i-like	c34868_g1_i2	-0.389142	0.00768266	0.0788948
1353	stress-activated_protein_kinase_jnk	c40076_g1_i2	0.731739	0.00768398	0.0788948
1354	probable_sodium_potassium_calcium_exchanger_cg1090-like	c46514_g1_i1	0.96864	0.00771557	0.0790673
1355	simila_to_cg8927	c44236_g1_i1	1.16426	0.00772194	0.0790752
1356	cytochrome_p450_partial	c37412_g2_i1	-0.949714	0.00773037	0.0790752
1357	synaptogyrin-like_protein	c39722_g1_i1	0.679807	0.00773112	0.0790752
1358	transmembrane_protein_c20orf108	c41462_g1_i3	-0.655386	0.00776483	0.0793207
1359	patched_domain-containing_protein_3	c47358_g1_i1	-1.18339	0.007765	0.0793207
1360	-like_mitochondrial	c46443_g1_i1	0.813849	0.00777093	0.0793307
1361	e3_ubiquitin-protein_ligase_mdm2	c42447_g1_i1	-0.511178	0.0077958	0.0794484
1362	still_isoform_p	c42528_g1_i1	0.799417	0.00779634	0.0794484
1363	hypothetical_protein_L798_00519	c45807_g1_i1	0.778412	0.00779787	0.0794484
1364	krab-a_domain-containing_protein	c46385_g2_i1	-0.903927	0.00780443	0.0794484
1365	vitellogenin	c44644_g2_i1	-2.01477	0.00781187	0.0794484
1366	agap008432-pa-like_protein	c41462_g1_i2	-0.402253	0.00781217	0.0794484
1367	tryptophan--trna_mitochondrial-like	c41464_g1_i1	0.713422	0.00782085	0.0794864
1368	v-type_proton_atpase_subunit_e	c34141_g1_i1	0.29666	0.00783139	0.079532
1369	pleckstrin_homology_domain-containing_family_f_member_2-like	c41476_g1_i3	-0.404649	0.00785494	0.0796815
1370	solute_carrier_family_17_member_9-like	c42987_g1_i1	-0.972386	0.00786463	0.0796905
1371	lipopolysaccharide-induced_tumor_necrosis_factor-alpha_factor_homolog	c28904_g1_i1	-0.450814	0.00786977	0.0796905
1372	serine_protease_snake	c44138_g1_i2	-1.00114	0.00788066	0.0796905
1373	isoform_a	c47538_g1_i2	0.985427	0.0078914	0.0797287
1374	rna-directed_dna_polymerase_from_mobile_element_jockey-like	c37958_g1_i2	1.47311	0.00789219	NA
1375	isoform_b	c44484_g1_i1	0.411957	0.00789437	0.0797287
1376	trna-splicing_endonuclease_subunit_sen54	c36106_g1_i1	-0.943931	0.00790861	0.0798222
1377	ras-like_protein_family_member_10b	c46453_g4_i1	1.24901	0.00791026	NA
1378	vascular_endothelial_growth_factor_receptor_1	c46785_g1_i1	-0.706377	0.00792172	0.0799043
1379	e3_ubiquitin-protein_ligase_hecw2	c47191_g1_i1	0.360387	0.00793583	0.0799964
1380	sodium-dependent_phosphate_transporter	c48193_g1_i1	1.26344	0.00794908	0.080006
1381	rho_gtpase-activating_protein_11a	c40173_g1_i2	-1.37255	0.00795061	0.080006
1382	2_-phosphodiesterase_12	c40127_g1_i1	-0.407742	0.00795519	0.080006
1383	rac_serine_threonine-protein_kinase	c38360_g2_i1	-0.3813	0.00796139	0.080006
1384	thap_domain-containing_protein_4-like	c34834_g1_i1	-0.826062	0.00796407	0.080006
1385	diphthamide_biosynthesis_protein_1	c43848_g1_i1	-1.01167	0.00796755	0.080006
1386	hypothetical_protein_L798_10883	c37836_g1_i1	0.875041	0.00797169	0.080006
1387	enhancer_of_mrna-decapping_protein_3	c42239_g1_i1	-0.710078	0.00798477	0.0800873
1388	anion_exchange	c46735_g1_i1	0.818229	0.00799527	0.0801211
1389	calcium_channel_flower-like_isoform_1	c48401_g1_i1	0.551102	0.00799827	0.0801211
1390	agap009267-pa-like_protein	c46469_g2_i2	0.973494	0.00801887	0.0802286
1391	single-stranded_dna-binding_protein_3_isoform_x4	c32275_g1_i2	0.470056	0.00803017	0.0802353
1392	zinc_finger_protein	c35204_g1_i4	1.80685	0.00803108	NA
1393	60s_ribosome_subunit_biogenesis_protein_nip7_homolog	c46736_g1_i2	-0.700378	0.00803453	0.0802353
1394	probable_proline--trna_mitochondrial	c106310_g1_i1	-2.22168	0.00809313	NA
1395	protein_star	c43598_g1_i1	-1.96432	0.00809355	NA
1396	gtp-binding_protein_ypt1	c107692_g1_i1	-2.10858	0.00809484	NA
1397	trna_(cytosine_-c_)-methyltransferase-like	c44787_g1_i3	-0.724971	0.00809896	0.0806214
1398	zinc_finger_protein_836_isoform_x6	c39775_g1_i1	-1.82373	0.00809968	0.0806214
1399	v-type_proton_atpase_subunit_d_1-like	c42862_g1_i3	0.430546	0.00810791	0.0806214
1400	voltage-dependent_calcium_channel_gamma-1_subunit	c42015_g2_i2	0.769335	0.00810942	0.0806214
1401	telomere-associated_protein_rif1	c47184_g1_i1	-0.615369	0.00810985	0.0806214
1402	protein_fam166b-like	c40563_g2_i1	0.922856	0.00813086	0.0806951
1403	pleiotrophin-like_protein	c40698_g1_i1	0.73546	0.00813722	0.0807084
1404	multiple_coagulation_factor_deficiency_protein_2-like_protein	c42002_g1_i1	0.905485	0.00815277	0.0808126
1405	asparagine_synthetase	c47530_g1_i2	-1.18434	0.00816736	0.0809073
1406	probable_g-protein_coupled_receptor_158-like	c63448_g1_i1	1.95646	0.00820517	NA
1407	forkhead_box_protein_j3_isoform_x1	c45841_g1_i2	0.422853	0.0082393	0.0815696
1408	zinc_finger_mym-type_protein_1-like	c43890_g2_i2	-1.65597	0.00828421	NA
1409	protein_abnormal_spindle	c41696_g1_i1	-1.90828	0.00832351	0.0823017
1410	calmodulin-binding_transcription	c34150_g1_i1	1.66181	0.00836307	NA
1411	lachesin-like_isoform_x2	c46186_g1_i2	1.18189	0.00837055	0.082674
1412	potassium_channel_kcnq	c45015_g1_i1	0.957434	0.00837464	0.082674
1413	cellular_tumor_antigen_p53	c38754_g2_i2	-0.734248	0.00839848	0.082788
1414	g-protein_coupled_receptor_mth2-like	c46770_g1_i2	-0.714632	0.00840845	0.0827897
1415	exosome_complex_exonuclease_rrp4	c39593_g1_i1	-0.93478	0.00841413	0.0827897
1416	mitochondrial_import_receptor_subunit_tom40_homolog_1-like	c30436_g1_i1	-2.14047	0.00842803	NA
1417	ankyrin_unc44	c39791_g2_i1	-1.31016	0.00843193	NA
1418	dual_specificity_protein_phosphatase_14	c43311_g1_i2	-0.757149	0.0084526	0.0830142
1419	integrin_beta-ps	c47495_g1_i1	-0.761937	0.00845764	0.0830142
1420	small_subunit_processome_component_20_homolog	c6774_g1_i1	-1.86528	0.00846325	NA
1421	cap_domain-containing_protein	c29831_g1_i1	-2.21482	0.00847887	NA
1422	tigger_transposable_element-derived_protein_6-like	c45884_g3_i2	-1.57406	0.0085016	NA
1423	histone-lysine_n-methyltransferase_setmar	c36980_g1_i1	-1.2852	0.00852381	NA
1424	kelch_domain-containing_protein_4-like	c37602_g1_i1	-0.883619	0.00852519	0.0834221
1425	ras_gtpase-activating-like_protein_iqgap1	c36682_g1_i1	-1.20512	0.008546	0.0834899
1426	e3_ubiquitin-protein_ligase_march2_isoform_x1	c46002_g1_i1	-0.618807	0.00854773	0.0834899
1427	e3_sumo-protein_ligase_pias2_isoform_x7	c41031_g1_i1	-0.926214	0.00856792	0.0836307
1428	hypothetical_protein_D918_02028	c39226_g1_i1	1.1214	0.00857442	0.0836307
1429	progestin_and_adipoq_receptor_family_member_4	c47048_g1_i1	0.609685	0.00859349	0.0836307
1430	poly_-binding_protein_3_isoform_x2	c35129_g1_i5	0.500075	0.0085972	0.0836307
1431	ccr4-not_transcription_complex_subunit_3	c39085_g1_i1	-0.475824	0.00860056	0.0836307
1432	enhancer_of_rudimentary_homolog	c36679_g1_i1	-0.557597	0.00860383	0.0836307
1433	26s_proteasome_non-atpase_regulatory_subunit_7	c38419_g1_i1	-0.284606	0.00861547	0.0836932
1434	probable_rna-directed_dna_polymerase_from_transposon_x-element	c3568_g1_i1	2.1718	0.00862017	NA
1435	small_subunit_processome_component_20_homolog	c97041_g1_i1	-2.1953	0.00863409	NA
1436	acetyl-_mitochondrial	c36889_g1_i2	1.54956	0.00863804	NA
1437	atp-dependent_rna_helicase_wm6-like	c37847_g1_i1	-0.59599	0.00865414	0.0839074
1438	lissencephaly-1_homolog	c41316_g1_i1	0.330399	0.00865874	0.0839074
1439	tyrosine-protein_kinase_dnt	c44573_g2_i1	0.890453	0.00866075	0.0839074
1440	proteasome_assembly_chaperone_4	c39480_g1_i1	-1.17378	0.0086689	0.0839074
1441	protein_slit	c43535_g1_i1	0.669573	0.00867935	0.0839579
1442	lactoylglutathione_lyase	c36584_g1_i1	0.406781	0.00868848	0.0839956
1443	hypothetical_protein_L798_07983	c41838_g1_i1	-1.63497	0.00868973	NA
1444	h_aca_ribonucleoprotein_complex_subunit_4	c44521_g1_i1	-1.00322	0.00870908	0.0840935
1445	isoform_h	c46753_g1_i3	0.820552	0.00871568	0.0841066
1446	dna_replication_complex_gins_protein_psf3	c43050_g1_i1	-1.24592	0.00872704	0.0841656
1447	chymotrypsin-c-like_isoform_x1	c47986_g1_i1	-0.726568	0.00873642	0.0842048
1448	caprin_homolog	c41284_g1_i1	-0.676784	0.0087416	0.0842048
1449	10_kda_heat_shock_mitochondrial-like	c39211_g1_i1	-2.16645	0.00877264	NA
1450	probable_protein_phosphatase_cg10417-like	c44504_g1_i1	-1.09783	0.00879582	0.0844876
1451	protein_fam136a-like	c35915_g1_i2	-0.704075	0.00879728	0.0844876
1452	cysteine--trna_cytoplasmic-like	c48288_g1_i1	-0.810102	0.00880704	0.0845308
1453	teneurin-m_isoform_x1	c47009_g1_i2	0.522433	0.00884487	0.0848431
1454	rna-directed_dna_polymerase_from_mobile_element_jockey-like	c46094_g3_i1	1.04791	0.00886013	NA
1455	rac_gtpase-activating_protein_1-like	c44492_g2_i1	-1.46017	0.00886019	0.0849392
1456	rna-directed_dna_polymerase_from_mobile_element_jockey-like	c48394_g1_i2	0.997232	0.00889153	0.0851405
1457	zinc_transporter_foi	c35265_g1_i1	-0.849431	0.00889179	0.0851405
1458	nidogen-2-like_isoform_x1	c42826_g1_i1	-0.701279	0.0089019	0.0851409
1459	protein_arginine_n-methyltransferase_7-like	c45833_g1_i1	-0.803177	0.00890244	0.0851409
1460	pol-like_protein	c22002_g1_i1	-2.00933	0.00891194	NA
1461	ran_gtpase-activating_protein_1	c38755_g2_i1	-0.770785	0.00892804	0.0853348
1462	hydroxysteroid_dehydrogenase_4	c39665_g1_i1	-2.20161	0.00893083	NA
1463	tyrosine--trna_cytoplasmic	c39036_g1_i1	-0.573604	0.00893759	0.0853753
1464	ribosome_biogenesis_protein_bop1_homolog	c41258_g1_i1	-0.741832	0.00894435	0.085389
1465	tubulin_alpha_chain-like	c24237_g1_i2	2.15506	0.0089503	NA
1466	rna-directed_dna_polymerase_from_transposon_partial	c30441_g1_i1	-2.08764	0.00896527	NA
1467	cdk-activating_kinase_assembly_factor_mat1	c41282_g1_i1	-0.708349	0.00897019	0.0855848
1468	hth_tnp_tc5_and_domain_containing_protein	c36413_g1_i1	-1.39169	0.00898275	NA
1469	isoform_a	c48428_g1_i1	0.612151	0.00900034	0.0858214
1470	synaptotagmin-7_isoform_x9	c48363_g1_i1	0.892914	0.00903042	0.0860571
1471	hornerin_isoform_x2	c40511_g1_i1	-2.08318	0.0090411	0.0861077
1472	cathepsin_j-like	c35517_g1_i1	-2.09214	0.0090521	NA
1473	steroid_dehydrogenase	c36804_g1_i1	-0.514145	0.00905338	0.0861335
1474	dna-directed_rna_polymerase_iii_subunit_rpc8	c40921_g2_i1	-1.00809	0.00905623	0.0861335
1475	hypothetical_protein_G5I_07279	c33972_g1_i1	-0.90542	0.00906398	0.0861335
1476	cleavage_and_polyadenylation_specificity_factor_subunit_2	c47284_g1_i2	-0.661921	0.00906639	0.0861335
1477	cardiolipin_synthetase	c36006_g1_i1	-1.20757	0.0091	NA
1478	agap010005-pa-like_protein	c27472_g1_i1	-0.36135	0.00910715	0.086327
1479	dna_mismatch_repair_protein_mlh1	c43920_g1_i1	-0.74435	0.00913253	0.0864253
1480	rap1_gtpase-gdp_dissociation_stimulator_1-b	c39897_g1_i1	0.574922	0.00913369	0.0864253
1481	adenosine_deaminase_cecr1-like	c47045_g2_i1	0.888094	0.00914569	0.086447
1482	limulus_clotting_factor_c	c40620_g1_i1	-0.615159	0.00914675	0.086447
1483	serine_threonine-protein_kinase_wnk2	c46020_g1_i1	0.333028	0.00917037	0.0865626
1484	hypothetical_protein_Phum_PHUM083230	c44426_g1_i1	0.525304	0.00917516	0.0865626
1485	sodium-_and_chloride-dependent_glycine_transporter_2-like	c47224_g1_i1	1.0741	0.00918258	0.0865817
1486	aminoacyl_trna_synthase_complex-interacting_multifunctional_protein_1	c36259_g1_i1	-0.528715	0.00920204	0.0867143
1487	er_degradation-enhancing_alpha-mannosidase-like_protein_1-like	c30609_g1_i1	-0.444786	0.00921539	0.0867891
1488	probable_cytochrome_p450_6a13	c48474_g1_i1	0.40871	0.00923088	0.0868142
1489	carboxypeptidase_d-like	c47961_g1_i1	-0.421123	0.00924196	0.0868142
1490	acidic_leucine-rich_nuclear_phosphoprotein_32_family_member_partial	c39340_g2_i1	-0.453905	0.0092424	0.0868142
1491	serine_threonine-protein_kinase_pim-1	c38526_g1_i1	-1.3497	0.00925592	0.0868142
1492	adiponectin_receptor	c37635_g1_i1	-0.365393	0.00925593	0.0868142
1493	gamma-aminobutyric_acid_receptor_subunit_alpha-4	c48390_g1_i1	0.537083	0.00926568	0.0868549
1494	cell_adhesion_molecule_3-like	c35715_g1_i1	0.984244	0.00928497	0.0869396
1495	bystin	c38386_g1_i1	-0.689674	0.00928555	0.0869396
1496	innexin_shaking-b-like	c42674_g1_i3	0.931701	0.00929608	NA
1497	protein_yellow	c40552_g1_i1	-0.538075	0.0093113	0.0871299
1498	d-arabinitol_dehydrogenase_1-like	c37918_g2_i1	-0.718666	0.00932308	0.0871441
1499	isoform_a	c41178_g1_i2	0.94906	0.00933409	0.0871441
1500	vesicle-fusing_atpase_1-like	c44691_g1_i2	0.744859	0.00933454	0.0871441
1501	vacuolar_atp_synthase_subunit_f	c39818_g1_i1	0.274719	0.00934925	0.0872243
1502	folate_receptor_partial	c39223_g1_i1	0.771376	0.00935765	0.0872243
1503	cytochrome_b561	c48061_g1_i2	0.339999	0.00935944	0.0872243
1504	eukaryotic_translation_initiation_factor_4e_type_3-like	c46537_g1_i1	-0.560256	0.00937397	0.0872752
1505	gualynate_kinase-1	c27260_g1_i1	-2.18506	0.0093755	NA
1506	gram_domain-containing_protein_3-like_isoform_x3	c45277_g1_i1	0.578274	0.00937577	0.0872752
1507	chondroitin_sulfate_proteoglycan_4	c42364_g2_i1	0.676921	0.00940294	0.0873789
1508	down_syndrome_cell_adhesion_molecule-like_protein_dscam2_isoform_x1	c33639_g1_i1	1.10609	0.00941104	0.0873789
1509	retinol_dehydrogenase_11-like	c46559_g4_i2	0.963832	0.00941384	0.0873789
1510	histone_h2a-like	c32235_g1_i1	-1.3954	0.00942501	0.0873789
1511	fad_oxidoreductase	c46167_g2_i4	0.725564	0.0094257	0.0873789
1512	eukaryotic_translation_initiation_factor_2-alpha_kinase_4	c47119_g1_i1	-0.729699	0.00943122	0.0873789
1513	ran-specific_gtpase-activating	c29684_g1_i1	-0.841369	0.00943771	0.0873789
1514	flagellar_biosynthesis_protein	c41877_g1_i2	0.798691	0.00943886	0.0873789
1515	map_kinase-activating_death_domain_protein_isoform_x1	c46435_g1_i4	0.575147	0.00944137	0.0873789
1516	kelch_domain-containing_protein_3-like	c45544_g1_i1	0.399612	0.00944844	0.087394
1517	probable_peptide_chain_release_factor_c12orf65_mitochondrial-like	c35692_g1_i1	0.615148	0.0094689	0.0874926
1518	ly6_plaur_domain-containing_protein_partial	c47813_g1_i1	0.845244	0.00947	0.0874926
1519	diphosphomevalonate_decarboxylase	c45257_g1_i1	-0.765943	0.00948062	0.0875074
1520	zinc_finger	c46136_g1_i1	-1.28634	0.00948998	0.0875099
1521	gata_zinc_finger_domain-containing_protein_1	c39011_g1_i1	-1.02458	0.00949369	0.0875099
1522	tbc1_domain_family_member_20	c45020_g1_i1	-0.349462	0.00953133	0.0878064
1523	neuronal_calcium_sensor_2	c41885_g1_i1	0.665631	0.00953725	0.0878106
1524	gdp-fucose_protein_o-fucosyltransferase_2	c44281_g1_i1	-0.548047	0.00955691	0.0879411
1525	atpase_swsap1-like	c39662_g1_i2	-1.43586	0.00960402	NA
1526	dynamin-binding_protein	c47713_g1_i2	0.528159	0.00961838	0.0883592
1527	isoform_a	c45852_g2_i1	0.775911	0.00962276	0.0883592
1528	zinc_transporter_zip1-like	c45424_g1_i2	-0.654437	0.00967993	0.0886664
1529	monocarboxylate_transporter	c23410_g1_i1	1.25535	0.0096811	NA
1530	ef-hand_protein_nucb1	c35644_g1_i3	-0.365074	0.00969441	0.0887053
1531	probable_g-protein_coupled_receptor_mth-like_5	c33330_g1_i1	-1.04536	0.00972299	NA
1532	c4b-binding_protein_beta_chain	c43733_g1_i2	0.744687	0.00972566	0.0888317
1533	protein_extra_bases	c38922_g1_i1	-0.396583	0.00973542	0.0888704
1534	flagellar_biosynthesis_protein	c43870_g1_i2	-0.474785	0.009751	0.0889396
1535	cell_division_cycle_protein_23_homolog	c46046_g1_i1	-0.668055	0.00975614	0.0889396
1536	transcription_factor_e2f8	c40012_g1_i1	-1.01678	0.00976518	0.0889396
1537	methyltransferase-like_protein_10-like	c39725_g1_i1	-1.10281	0.00976807	NA
1538	ankyrin_repeat_and_ibr_domain-containing_protein_1-like	c23626_g2_i1	1.48832	0.0097741	NA
1539	mitotic_checkpoint_serine_threonine-protein_kinase_bub1	c46990_g1_i2	-1.3495	0.0097998	0.0892043
1540	moesin_ezrin_radixin_homolog_1_isoform_x2	c43367_g1_i1	-0.282412	0.00981551	0.0892967
1541	endoplasmic_reticulum_metallopeptidase_1-like	c48184_g1_i2	0.410949	0.00982302	0.0893144
1542	signal_recognition_particle_receptor_subunit_alpha-like_protein	c40219_g1_i1	-0.255369	0.00985376	0.0894523
1543	stretchin-_isoform_v	c45154_g1_i1	-1.1908	0.00985492	0.0894523
1544	importin-11	c36234_g1_i1	-0.452654	0.00989202	0.0897383
1545	ribonuclease_h1	c42078_g1_i5	-1.67614	0.00990188	NA
1546	Otopetrin-3	c44316_g1_i2	0.731108	0.00992339	0.0898336
1547	PREDICTED:_uncharacterized_protein_LOC101737164	c46857_g1_i1	0.852431	0.00992471	0.0898336
1548	alpha-_-mannosyltransferase_alg9-like	c42496_g1_i1	-0.980514	0.00992492	0.0898336
1549	gamma-aminobutyric_acid_type_b_receptor_subunit_2-like	c26671_g2_i1	1.44034	0.00993142	NA
1550	hypothetical_protein_DAPPUDRAFT_238102	c43854_g1_i1	0.563708	0.00993937	0.0898722
1551	kinesin-like_protein_unc-104-like_isoform_2	c45065_g1_i2	0.959499	0.00994037	0.0898722
1552	synaptotagmin_1_isoform_x1	c38092_g1_i2	0.927934	0.00995522	0.0898974
1553	protein_ndrg3-like	c37471_g1_i1	0.422763	0.00996071	0.0898974
1554	neurofilament_medium_polypeptide_isoform_x1	c41838_g1_i2	-1.41773	0.00996408	0.0898974
1555	nucleolysin_tiar	c42169_g1_i1	0.653523	0.00996557	0.0898974
1556	claspin_homolog	c32425_g1_i1	-1.44215	0.00998707	0.0900407
1557	protein_aurora_borealis	c34878_g2_i1	-1.34281	0.0100279	0.0902565
1558	lymphocyte_cytosolic_protein_2	c44320_g1_i2	0.8929	0.0100391	0.0902988
1559	dna_replication_complex_gins_protein_psf1-like	c38964_g1_i1	-1.02835	0.0100438	0.0902988
1560	signal_recognition_particle_receptor_subunit_beta	c39294_g1_i1	-0.388367	0.0100498	0.0903022
1561	potassium_voltage-gated_channel_protein_shab-like	c46808_g1_i1	0.443405	0.0100617	0.090358
1562	codanin-_partial	c41754_g1_i1	-0.680539	0.0100681	0.0903654
1563	gustatory_receptor_trehalose_1	c48300_g1_i2	-0.604803	0.0100739	0.0903666
1564	glutamate	c46473_g1_i1	1.13543	0.0100895	0.0904564
1565	transient_receptor_potential_cation_channel_subfamily_a_member_1	c33434_g1_i2	1.61987	0.0100932	NA
1566	n-acetyltransferase_esco2-like_isoform_x1	c37730_g1_i1	-1.52213	0.0101059	0.0905061
1567	importin_subunit_alpha-1	c35314_g1_i1	-0.88105	0.0101068	0.0905061
1568	proteasome_subunit_alpha_type-2	c32847_g1_i1	-0.489563	0.010112	0.0905061
1569	39s_ribosomal_protein_mitochondrial-like	c7791_g1_i1	-2.11826	0.0101381	NA
1570	sodium-_and_chloride-dependent_creatine_transporter_1_isoform_x1	c40649_g1_i1	0.788596	0.0101412	0.0907171
1571	ski_oncogene	c46967_g1_i2	0.346997	0.0101785	0.0909489
1572	unconventional_myosin-va	c47952_g1_i4	0.45185	0.0102002	0.0910881
1573	-related_lipid_transfer_protein_3	c46676_g1_i1	-0.511589	0.0102229	0.0911939
1574	ring_finger_protein_37-like	c32044_g1_i1	-0.727723	0.0102515	0.0913982
1575	u3_small_nucleolar_rna-associated_protein_15_homolog	c44091_g1_i1	-0.983895	0.0102643	0.0914609
1576	isoform_a	c47538_g1_i3	0.957109	0.0102722	0.0914803
1577	rho_gtpase-activating_protein_20	c35080_g1_i1	-1.69953	0.0102815	NA
1578	dimethylglycine_mitochondrial	c47570_g1_i1	-0.778498	0.0103039	0.0917124
1579	hemicentin-1_isoform_x2	c46694_g1_i2	0.573735	0.0103415	0.0917781
1580	lachesin-like_isoform_x1	c39822_g1_i1	1.09987	0.0103424	0.0917781
1581	bridging_integrator_3_homolog	c39933_g1_i1	-0.493532	0.0103696	0.0919398
1582	piggybac_transposable_element-derived_protein_4	c45988_g1_i1	0.731281	0.0103891	0.0920113
1583	neurocalcin_homolog	c40838_g1_i1	0.550566	0.010436	0.0922661
1584	isoform_a	c41178_g1_i1	0.955784	0.0104385	0.0922661
1585	ly6_plaur_domain-containing_protein_6b	c41684_g1_i3	1.0253	0.0104409	0.0922661
1586	hypothetical_protein_EAG_14941	c13885_g1_i1	2.14637	0.0104645	NA
1587	pi-plc_x_domain-containing_protein_1-like_isoform_x1	c40434_g1_i1	0.743331	0.01051	0.0927748
1588	transient_receptor_potential_cation_channel	c38946_g1_i1	0.846525	0.0105206	NA
1589	endochitinase	c40379_g1_i2	-1.52332	0.0105345	NA
1590	synaptosomal-associated_protein_25_isoform_x1	c44044_g1_i2	0.838779	0.010536	0.0928233
1591	ribosome_biogenesis_protein_brx1_homolog	c30343_g1_i1	-2.08848	0.0105403	NA
1592	josephin-like_protein	c45197_g1_i2	-0.880285	0.0105547	0.0928233
1593	chorion_peroxidase	c46555_g1_i2	0.669296	0.0105549	0.0928233
1594	neurexin-4_isoform_x3	c47280_g1_i1	0.477312	0.0105569	0.0928233
1595	sulfotransferase_isoform_c	c44383_g1_i1	1.0935	0.0105618	0.0928233
1596	fructose-_-	c6923_g1_i1	2.08559	0.0105801	NA
1597	piggybac_transposable_element-derived_protein_3-like	c42948_g4_i2	0.894001	0.0106046	0.0930978
1598	rho_gtpase-activating_protein_21	c48081_g1_i2	0.368619	0.0106734	0.0935488
1599	histone-arginine_methyltransferase_carmer-like_isoform_1	c41631_g2_i1	-1.01362	0.0106735	0.0935488
1600	protein_cip2a	c42114_g1_i2	-1.61658	0.0106807	0.0935612
1601	agap013535-pa-like_protein	c47195_g1_i3	0.45994	0.0106947	0.0935878
1602	turtle_isoform	c45112_g1_i4	0.624678	0.0107064	0.0935878
1603	calcium_calmodulin-dependent_protein_kinase_type_ii_alpha_chain-like_isoform_2	c37559_g1_i4	0.45868	0.0107068	0.0935878
1604	cuticular_protein_rr-2_family_member_7_precursor	c32333_g1_i1	1.7815	0.0107092	0.0935878
1605	phosphatidylinositol_-trisphosphate_3-phosphatase_tpte2-like_isoform_x1	c32637_g2_i1	-0.997244	0.0107129	0.0935878
1606	t_family_of_potassium_channels_protein_18	c41285_g1_i1	0.553543	0.0107497	0.0937697
1607	myosin-ib-like_isoform_x2	c44024_g1_i1	-0.60385	0.0107513	0.0937697
1608	wd_repeat_and_fyve_domain-containing_protein_3	c48223_g1_i1	0.326189	0.0107662	0.0938493
1609	integral_membrane_protein_dgcr2_idd	c33930_g2_i2	0.814842	0.0107728	0.0938526
1610	alk_tyrosine_kinase_receptor-like	c42722_g2_i1	0.958464	0.0107783	0.0938526
1611	rna-directed_dna_polymerase_from_transposon_x-_partial	c38075_g1_i1	1.21018	0.0107919	NA
1612	rab11_family-interacting_protein_4	c45097_g1_i4	-0.625725	0.0107935	0.0939341
1613	tigger_transposable_element-derived_protein_4	c41496_g1_i1	-0.70295	0.0108144	0.0940135
1614	major_facilitator_superfamily_domain-containing_protein_12-like	c43872_g1_i1	1.42346	0.0108218	0.094027
1615	latent_nuclear_antigen	c44724_g1_i1	-1.55262	0.0108689	0.0942959
1616	c3_and_pzp-like_alpha-2-macroglobulin_domain-containing_protein_8	c46302_g1_i1	1.07594	0.0108704	0.0942959
1617	growth_differentiation_factor_11-like	c3531_g1_i1	-1.80211	0.0108743	NA
1618	collagen_alpha_chain_cg42342-like	c42467_g2_i1	0.995671	0.0108841	0.0943641
1619	atp-binding_cassette_sub-family_a_member_5-like	c45299_g3_i2	0.562116	0.0109069	0.0944422
1620	centrosomal_protein_of_164_kda	c47581_g1_i2	0.7832	0.01091	0.0944422
1621	retrovirus-related_pol_polyprotein_from_transposon_partial	c43664_g1_i1	-1.79209	0.0109207	0.0944719
1622	mitochondrial_ribosomal_protein_l48	c28200_g2_i1	0.468773	0.010926	0.0944719
1623	6-phosphogluconolactonase	c41956_g1_i1	-0.78787	0.0109639	0.0947491
1624	calmodulin	c22343_g1_i1	0.52919	0.0109866	0.0947829
1625	transcription_factor_e2f4	c44756_g1_i1	-0.699454	0.0109903	0.0947829
1626	large_subunit_gtpase_1_homolog	c41638_g1_i1	-0.474514	0.0109995	0.0947829
1627	trna-splicing_ligase_homolog	c45213_g1_i1	-0.587845	0.0110162	0.0947829
1628	probable_trna_n6-adenosine_threonylcarbamoyltransferase	c40761_g1_i1	-0.904157	0.0110166	0.0947829
1629	transcription_factor_sox-14	c30496_g2_i3	1.92826	0.0110171	NA
1630	delta-1-pyrroline-5-carboxylate_mitochondrial_isoform_x1	c41402_g2_i1	0.557395	0.0110201	0.0947829
1631	rna-directed_dna_polymerase_from_mobile_element_jockey-like	c47795_g1_i1	-0.623152	0.011021	0.0947829
1632	hypothetical_protein_L798_00747	c43287_g1_i2	-0.551182	0.0110458	0.0948368
1633	serine_protease_snake-like	c38557_g2_i2	-0.910131	0.0110461	0.0948368
1634	trithorax_group_protein_osa	c36307_g1_i1	0.278706	0.0110509	0.0948368
1635	isoform_e	c40266_g1_i4	0.665051	0.0111119	0.0953096
1636	nucleolar_protein_16-like	c40051_g1_i1	-0.574047	0.0111264	0.0953551
1637	ribosomal_rna_processing_protein_36_homolog	c3590_g1_i1	-0.648265	0.0111355	0.0953551
1638	lymphocyte_cytosolic_protein_2	c44320_g1_i1	0.830878	0.0111488	0.0953551
1639	hypothetical_protein_X777_06366	c42840_g1_i1	-0.815839	0.0111588	0.0953551
1640	tbc1_domain_family_member_19-like	c38028_g1_i1	0.973499	0.0111824	NA
1641	reverse	c38660_g1_i2	0.696833	0.0111867	0.0955402
1642	f-box_lrr-repeat_protein_16	c47433_g2_i1	0.815073	0.0111924	0.0955402
1643	u6_snrna-associated_sm-like_protein_lsm7	c35656_g1_i1	-0.381394	0.0112053	0.0955739
1644	rna-binding_protein_28	c44356_g1_i1	-0.700264	0.0112119	0.0955739
1645	caprin_homolog	c41284_g1_i2	-0.65963	0.0112227	0.0955739
1646	ubiquitin_thioesterase_otulin	c39451_g1_i1	0.48975	0.0112284	0.0955739
1647	hypothetical_protein_D910_06072	c41581_g1_i2	-1.10195	0.0112469	0.0955739
1648	g_protein-coupled_receptor_kinase_1-like	c48364_g1_i1	0.570247	0.0112488	0.0955739
1649	ubiquitin-conjugating_enzyme_e2q-like_protein_cg4502-like	c45555_g1_i2	0.960204	0.0112502	0.0955739
1650	replication_factor_c_subunit_3	c41823_g1_i1	-1.0603	0.0112559	0.0955739
1651	gmp_reductase_1-like	c41617_g1_i1	0.950744	0.011268	0.0956257
1652	armadillo_segment_polarity_protein	c47460_g1_i1	0.682546	0.0112752	0.0956363
1653	phosphoglucomutase-2	c47913_g1_i3	0.518506	0.0113148	0.095873
1654	voltage-dependent_calcium_channel_gamma-1_subunit	c42015_g2_i1	0.831468	0.0113371	0.0960054
1655	transcription_initiation_factor_tfiid_subunit_10-like	c36622_g2_i1	0.26032	0.0113426	0.0960054
1656	formin_cappuccino	c40378_g1_i1	0.972687	0.0113506	NA
1657	haus_augmin-like_complex_subunit_6	c42914_g1_i2	-1.47781	0.0113554	0.0960551
1658	atp-dependent_rna_helicase_wm6-like	c37847_g1_i3	-0.518005	0.0113664	0.0960551
1659	dna_polymerase_eta	c42337_g1_i1	-1.15124	0.0113725	0.0960555
1660	tubulin_polymerization-promoting_protein_family_member_2	c43796_g1_i2	-1.19143	0.0113843	0.0961046
1661	brain_chitinase_and_chia	c27147_g1_i1	1.87092	0.0113926	NA
1662	p_protein	c42299_g2_i1	-2.03792	0.0114138	0.0961826
1663	serine_threonine-protein_kinase_chk2-like	c42336_g1_i1	-1.12085	0.0114231	0.0961826
1664	peroxisomal_acyl-coenzyme_a_oxidase_3-like	c46813_g1_i1	-0.338317	0.0114254	0.0961826
1665	gamma-glutamyltranspeptidase_1	c42111_g1_i1	-0.436681	0.0114295	0.0961826
1666	selenocysteine-specific_elongation_factor	c38402_g1_i1	-0.643608	0.0114492	0.0962978
1667	heat_shock_70_kda_protein_cognate_3	c32610_g1_i1	-0.762639	0.0114715	0.0963336
1668	set_domain-containing_protein_9-like	c47560_g1_i1	-0.694892	0.0114732	0.0963336
1669	eukaryotic_translation_initiation_factor_3_subunit_f-like	c42550_g1_i1	-0.427004	0.0114774	0.0963336
1670	vesicular_inhibitory_amino_acid_transporter	c23140_g1_i1	1.46848	0.0114786	NA
1671	protein_fam136a-like	c29675_g1_i1	-2.0876	0.0114874	NA
1672	dynein_heavy_chain_axonemal	c42128_g3_i1	-0.897433	0.0114921	0.0963981
1673	chromatin_assembly_factor_1_subunit_a	c42891_g1_i1	-0.95796	0.0114971	0.0963981
1674	sumo_ligase	c41031_g1_i3	-1.08634	0.0115071	0.0964315
1675	fasciculation_and_elongation_protein_zeta-2	c43401_g1_i1	0.51851	0.0115198	0.0964873
1676	kinesin_light_chain_isoform_x1	c43455_g1_i3	0.632912	0.0115366	0.0965775
1677	endoplasmic_reticulum_aminopeptidase_2-like	c48203_g1_i1	0.490189	0.0115474	0.096618
1678	replication_protein_a_70_kda_dna-binding_subunit	c41723_g2_i1	-0.701352	0.0115706	0.0967611
1679	sodium-independent_sulfate_anion_transporter-like	c45638_g1_i1	-1.06773	0.0116025	0.0969777
1681	cadherin-_isoform_l	c41936_g1_i1	0.978354	0.0116423	0.097209
1682	hypothetical_protein_HELRODRAFT_172731	c46400_g5_i1	-1.93222	0.0116438	NA
1683	probable_small_nuclear_ribonucleoprotein_e-like	c38108_g1_i1	-0.798367	0.0116515	0.097235
1684	ferritin_heavy_chain	c50538_g1_i1	-2.12181	0.0116904	NA
1685	peptidyl-prolyl_cis-trans_isomerase-like_4-like	c39432_g1_i1	-0.783452	0.0117132	0.0975472
1686	wd_repeat-containing_protein_43	c43011_g2_i1	-1.02441	0.0117239	0.0975855
1687	spectrin_beta_chain_isoform_x3	c41752_g1_i2	0.359931	0.0117439	0.0977011
1688	solute_carrier_family_35_member_f3_isoform_x2	c47787_g1_i1	0.696458	0.0117566	0.0977299
1689	pr_domain_zinc_finger_protein_1	c41569_g2_i1	0.583067	0.0117656	0.0977299
1690	lamin_dm0-like_isoform_x1	c42171_g1_i1	-0.577814	0.0117803	0.0978017
1691	dual_oxidase_maturation_factor_1	c39076_g1_i1	-1.03452	0.0118548	0.0983181
1692	protein_llp_homolog	c26639_g1_i1	-0.706003	0.0118772	0.0984529
1693	phosphoglucomutase-2	c47913_g1_i1	0.438404	0.0118943	0.0985227
1694	protein_downstream_neighbor_of_son_homolog	c43590_g1_i1	-1.12063	0.0119123	0.0985402
1695	2-acylglycerol_o-acyltransferase_2-a-like	c48375_g1_i1	-0.856247	0.0119201	0.0985539
1696	tpa:_transposase_domain-containing_protein	c44824_g1_i1	1.56086	0.0119479	NA
1697	conserved_hypothetical_protein	c37825_g1_i1	0.956604	0.0119491	0.0986597
1698	cell_division_protein_kinase_8	c40338_g1_i2	-0.835365	0.0119513	0.0986597
1699	glucose_dehydrogenase	c43690_g1_i1	-1.01824	0.0119717	0.098742
1700	ca	c42749_g1_i2	0.502932	0.0119736	0.098742
1701	bromodomain-containing_protein_4_isoform_x1	c44952_g1_i2	1.08744	0.0119835	0.0987735
1702	trans-golgi_network_integral_membrane_protein	c40768_g1_i1	-0.309297	0.0120058	0.0988154
1703	zinc_finger_hit_domain-containing_protein_3	c39119_g1_i1	-0.794311	0.0120171	0.0988243
1704	zinc_finger_protein_850-like	c44242_g1_i2	-0.672432	0.0120205	0.0988243
1705	ankyrin_repeat_and_lem_domain-containing_protein_1	c39106_g1_i2	-1.80283	0.0120407	NA
1706	hrp65_protein	c32759_g1_i2	-0.389941	0.0120527	0.0989877
1707	histone-lysine_n-methyltransferase_setmar	c40493_g1_i1	-1.69419	0.0120588	NA
1708	vitellogenin	c44322_g3_i1	-2.00342	0.0120601	0.0989974
1709	glycine_dehydrogenase	c42507_g1_i1	-0.49632	0.0120773	0.0990879
1710	myeloid_differentiation_primary_response_protein_88	c41534_g1_i2	-0.564245	0.0120948	0.099181
1711	phospholipase_a2_isozyme_pa4	c40201_g1_i1	0.967061	0.0121088	0.0992452
1712	transmembrane_and_tpr_repeat-containing_protein_cg4050-like	c48117_g1_i1	0.4596	0.012128	0.0993522
1713	pumilio_domain-containing_protein_kiaa0020	c42286_g1_i1	-0.675463	0.0121407	0.0994053
1714	chondroitin_proteoglycan-2-like	c29822_g1_i1	2.04136	0.0121411	NA
1715	tudor_domain-containing_protein_5	c47143_g1_i3	-0.964359	0.0122036	0.0998182
1716	b9_domain-containing_protein_1	c36223_g1_i1	-0.72457	0.0122145	0.0998566
1717	small_g_protein_signaling_modulator_3_homolog	c46224_g1_i1	-0.396146	0.01223	0.0999255
1718	rho_gtpase-activating_protein_11a	c40173_g1_i1	-1.32389	0.012236	0.0999255
1719	fasciclin-1_isoform_x1	c39061_g1_i2	0.81041	0.0122416	0.0999255
1720	transmembrane_and_coiled-coil_domains_protein_1	c36955_g2_i5	0.406719	0.0122546	0.0999284
1721	dynamin_isoform_x2	c45448_g1_i2	-0.56433	0.0122657	0.0999284
1722	dna_polymerase_epsilon_subunit_2_isoform_x1	c36808_g1_i1	-1.3613	0.0122734	0.0999312
1723	flap_endonuclease_1-b	c40667_g1_i2	-1.3332	0.0123067	0.100151
1724	eukaryotic_translation_initiation_factor_4e_type_2	c38417_g1_i1	-0.372715	0.0123137	0.100158
1725	small_nuclear_ribonucleoprotein-associated_protein_b	c40855_g1_i1	-0.742983	0.012347	0.100275
1726	dimethylglycine_mitochondrial	c47570_g1_i7	-0.838176	0.0123728	0.100406
1727	dna-directed_rna_polymerase_iii_subunit_rpc2	c45948_g1_i1	-0.992937	0.0123756	0.100406
1728	adamts-like_protein_4	c48298_g1_i1	0.569475	0.0124073	0.100562
1729	saccharopine_dehydrogenase_domain-containing_protein	c40641_g1_i2	-0.878339	0.0124179	0.100597
1730	dna_polymerase_delta_catalytic_subunit	c46327_g1_i1	-0.632641	0.012437	0.100701
1731	thump_domain-containing_protein_1_homolog	c38477_g1_i1	-0.927097	0.0124562	0.100805
1732	tryptophan--trna_cytoplasmic	c44277_g2_i2	-0.459762	0.0124739	0.10085
1733	taf6-like_rna_polymerase_ii_p300_cbp-associated_factor-associated_factor_65_kda_subunit_6l	c36442_g1_i1	-1.00593	0.0124766	0.10085
1734	conserved_hypothetical_protein	c36659_g1_i1	0.345324	0.0124869	0.10085
1735	nicotinic_acetylcholine_receptor_a6_subunit_isoform_xxiii	c40927_g1_i4	1.05182	0.0125214	0.101054
1736	kh_domain-_rna-_signal_transduction-associated_protein_2-like	c20287_g2_i1	2.09877	0.0125231	NA
1737	alpha-tocopherol_transfer	c43605_g1_i2	0.714821	0.0125247	0.101054
1738	-like_protein_2	c48449_g1_i1	0.447611	0.0125349	0.101085
1739	karyopherin_beta_isoform_a	c23517_g1_i1	-2.10204	0.0125773	NA
1740	ribosome_biogenesis_regulatory_protein_homolog	c36885_g1_i1	-0.593699	0.0125986	0.101548
1741	thioredoxin_domain-containing_protein_5	c34824_g2_i1	-0.852997	0.0126248	0.101669
1742	enolase-phosphatase_e1-like	c43388_g1_i2	-1.13277	0.0126263	0.101669
1743	endonuclease-reverse_transcriptase	c31460_g1_i2	1.99942	0.0126362	NA
1744	pachytene_checkpoint_protein_2_homolog	c36337_g1_i1	-1.23024	0.0127126	0.102211
1745	transferrin-like	c42754_g3_i3	-1.31807	0.0127394	0.102272
1746	bestrophin_isoform_b	c45957_g2_i2	2.01782	0.0127395	NA
1747	conserved_hypothetical_protein	c45436_g1_i1	0.88181	0.0127912	0.102585
1748	steroid_dehydrogenase	c36804_g1_i2	-0.499945	0.0127976	0.102585
1749	protein_fam114a2-like	c46108_g2_i1	-0.632187	0.0128191	0.102695
1750	glutamate_decarboxylase	c49429_g1_i1	-2.09033	0.0128227	NA
1751	vitellogenin	c44322_g1_i1	-1.99045	0.0128241	0.102695
1752	cationic_amino_acid_transporter	c48439_g1_i1	0.880569	0.0128453	0.102789
1753	eukaryotic_translation_initiation_factor_3_subunit_i-like	c34868_g1_i1	-0.370101	0.0128705	0.102912
1754	rho_gtpase-activating_protein_20	c35080_g1_i3	-1.50179	0.012875	NA
1755	agap013413-pa-like_protein	c41930_g1_i3	-1.82903	0.0128904	0.10302
1756	septin_isoform_g	c37801_g1_i1	0.64304	0.0129015	0.103058
1757	cyclic_amp-regulated_protein	c44710_g3_i1	-0.695168	0.0129175	0.103102
1758	disco-interacting_protein_2_isoform_x6	c46177_g1_i3	0.396907	0.0129243	0.103102
1759	gem-associated_protein_5	c48434_g2_i1	-0.517709	0.0129263	0.103102
1760	60s_ribosome_subunit_biogenesis_protein_nip7_homolog	c46736_g1_i1	-0.641123	0.0129365	0.103132
1761	peroxidase_isoform_x2	c32070_g2_i1	-2.03749	0.012944	NA
1762	g-protein_coupled_receptor_mth2	c38250_g1_i1	-1.86826	0.0129444	0.103144
1763	ras_gtpase-activating-like_protein_iqgap1	c4538_g1_i1	-1.46928	0.0129799	NA
1764	tigger_transposable_element-derived_protein_6-like	c47131_g1_i4	0.957718	0.0129852	0.10337
1765	calmodulin-binding_transcription_isoform_i	c44655_g1_i2	0.814859	0.0129857	0.10337
1766	kazrin-_partial	c44098_g1_i2	0.769579	0.0129971	0.10341
1767	tight_junction_protein_zo-1	c48133_g2_i1	0.464404	0.0130048	0.10342
1768	viral_a-type_inclusion_protein	c46222_g1_i1	-1.5311	0.0130353	NA
1769	pantothenate_kinase_3_isoform_x1	c45953_g1_i2	0.341655	0.0130368	0.103623
1770	rho_gtpase-activating_protein_19	c43124_g1_i1	-1.41826	0.0130759	NA
1771	teneurin-a-like_isoform_x4	c48250_g1_i2	0.914907	0.0130795	0.103877
1772	vitellogenin	c45157_g1_i1	-1.95581	0.0130917	0.103877
1773	t-complex_protein_1_subunit_theta	c40352_g1_i1	-0.606485	0.0130931	0.103877
1774	retrovirus-related_pol_polyprotein_from_transposon_partial	c48025_g2_i1	-1.27526	0.0130946	0.103877
1775	dcn1-like_protein_3	c33805_g1_i1	0.399	0.013172	0.104336
1776	ubiquitin-protein_ligase_e3b	c41875_g1_i1	0.273764	0.0131807	0.104353
1777	upf0392_protein	c42137_g1_i1	0.898699	0.0131973	0.104433
1778	n-alpha-acetyltransferase_auxiliary_subunit-like	c45977_g1_i1	-0.48217	0.0132046	0.104439
1779	myosin_light_chain_2	c34375_g1_i1	-2.0459	0.0132181	NA
1780	proton-coupled_folate_transporter-like	c48157_g1_i3	-0.730671	0.0132191	0.104503
1781	vacuolar_h	c39906_g1_i1	0.373848	0.0132366	0.104569
1782	still_isoform_l	c42528_g1_i3	0.725692	0.0132522	0.104569
1783	rab6-interacting_golgin	c37298_g1_i1	-1.06068	0.0132604	NA
1784	origin_recognition_complex_subunit_5	c36704_g1_i2	-1.55005	0.0132621	0.104569
1785	dedicator_of_cytokinesis_protein_9	c34084_g1_i1	0.510376	0.0132722	0.104569
1786	lysm_and_peptidoglycan-binding_domain-containing_protein_2	c35392_g1_i1	-0.399441	0.0132731	0.104569
1787	fasciclin-1_isoform_x1	c39061_g1_i1	0.829909	0.0132888	0.104603
1788	dorsal-ventral_patterning_tolloid-like_protein_1	c48291_g1_i1	0.647672	0.0132904	0.104603
1789	amino_acid_permease_-like	c45102_g2_i1	-0.412605	0.0133253	0.104812
1790	protein_yif1b	c44879_g2_i1	-0.331336	0.0133352	0.104812
1791	anion_exchange	c46735_g1_i2	0.71988	0.013337	0.104812
1792	gamma-glutamylcyclotransferase-like_isoform_x1	c32742_g1_i1	0.724587	0.0133432	0.104812
1793	protein_yellow	c36204_g1_i1	-1.04368	0.0133594	0.104837
1794	protein_stoned-b	c47606_g1_i1	0.873463	0.0134031	0.105128
1795	organic_solute_transporter_alpha-like_protein	c39379_g1_i2	-0.796722	0.0134203	0.10514
1796	alpha-tocopherol_transfer	c47534_g1_i1	-0.747134	0.013432	0.10514
1797	arginine_kinase	c35806_g1_i1	0.895557	0.0134352	0.10514
1798	cellular_retinaldehyde-binding_protein	c25395_g1_i1	-0.854437	0.013436	0.10514
1799	ubiquitin-like_modifier-activating_enzyme_1	c43668_g1_i2	0.354933	0.0134373	0.10514
1800	integrator_complex_subunit_3	c43710_g1_i1	-0.695288	0.0134696	0.105325
1801	rho_gtpase-activating_protein_18	c45734_g1_i1	-0.478766	0.0134794	0.105325
1802	transmembrane_protein_209	c45621_g1_i1	-0.927582	0.0134807	0.105325
1803	hypothetical_protein_L798_08953	c35261_g1_i1	-0.368954	0.013498	0.105409
1804	ruvb-like_1-like	c38302_g1_i1	-0.763875	0.013534	0.105479
1805	endonuclease-reverse_transcriptase	c43261_g1_i2	-1.21851	0.0135398	0.105479
1806	neuropeptide_ff_receptor_2-like	c38705_g1_i2	1.09751	0.0135574	0.10553
1807	heavy_subunit	c34330_g1_i1	-0.402467	0.0135596	0.10553
1808	serine_protease_snake	c41112_g1_i1	-0.859505	0.013612	0.105884
1809	bet1-like_protein	c35017_g1_i1	-0.560207	0.01362	0.105884
1810	isoform_a	c41150_g1_i1	0.866069	0.0136373	0.105884
1811	PREDICTED:_uncharacterized_protein_LOC100569507	c45301_g1_i1	1.259	0.013638	0.105884
1812	secreted_salivary_gland	c40469_g1_i1	-1.95638	0.0136565	NA
1813	sodium_channel	c35353_g1_i1	0.796667	0.0136638	0.105982
1814	zinc_finger_protein_551-like	c40697_g2_i1	-0.775973	0.013678	0.106041
1815	60s_ribosomal_protein_l44	c36361_g1_i1	-0.427497	0.0137087	0.106169
1816	peptidyl-trna_hydrolase_ptrhd1	c39115_g1_i1	-0.849933	0.0137144	0.106169
1817	centrosomal_protein_of_290_kda-like_isoform_x1	c46611_g1_i1	0.9136	0.0137249	0.1062
1818	chitinase_domain-containing_protein_1_isoform_x1	c37557_g1_i1	-0.450086	0.013766	0.106395
1819	endonuclease-reverse_transcriptase	c43481_g1_i1	-1.85904	0.0137665	0.106395
1820	dna_polymerase_epsilon_subunit_4-like	c28585_g1_i1	-1.01186	0.0137701	0.106395
1821	sodium_potassium-transporting_atpase_subunit_beta-2-like_isoform_x2	c44414_g3_i2	0.38631	0.0137769	0.106397
1822	transmembrane_protein_43_homolog	c48147_g1_i1	0.553185	0.0137975	0.10646
1823	glycyl-trna_synthetase	c28317_g1_i1	-2.03021	0.0138023	NA
1824	probable_cytochrome_p450_49a1-like	c37412_g1_i2	-1.05076	0.0138562	0.106837
1825	epimerase_family_protein_sdr39u1	c39441_g1_i2	0.584731	0.0138606	0.106837
1826	limbic_system-associated_membrane_protein	c41710_g1_i2	0.594047	0.0138679	0.106842
1827	glutamate-gated_chloride_channel-like_isoform_2	c47920_g1_i2	0.530277	0.0138792	0.106852
1828	coiled-coil-helix-coiled-coil-helix_domain-containing_protein_1-like	c39201_g1_i1	0.419586	0.0138869	0.106852
1829	dihydropyrimidinase_isoform_x1	c46259_g1_i1	0.349643	0.0138891	0.106852
1830	protein_phosphatase_1_regulatory_subunit_14b	c43810_g1_i1	0.400119	0.0139044	0.106918
1831	retinoblastoma-binding_protein_8	c32545_g1_i1	-1.74107	0.0139138	NA
1832	peptidoglycan_recognition_protein_3	c40628_g1_i3	-0.812676	0.0139317	0.106974
1833	zinc_finger_protein_615-like	c48463_g1_i1	0.2823	0.0139415	0.106998
1834	serine_proteinase_stubble	c44050_g2_i1	-2.00047	0.0139512	NA
1835	hypothetical_protein_EAI_00128	c42242_g1_i2	-0.81331	0.0139678	0.107149
1836	endonuclease-reverse_transcriptase	c43360_g2_i1	-1.97113	0.0139765	NA
1837	nicotinic_acetylcholine_receptor_subunit_beta_1	c21985_g1_i1	1.12971	0.0140028	0.107366
1838	cytochrome_c_oxidase_assembly_protein_cox19	c39074_g1_i1	0.654999	0.0140408	0.107606
1839	nucleolar_complex_protein_2_homolog	c14936_g1_i1	-2.03406	0.0140467	NA
1840	nucleolar_protein_10	c34506_g1_i1	-0.756341	0.0140539	0.107641
1841	mical-like_protein_2	c42502_g1_i3	0.494859	0.0140588	0.107641
1842	imaginal_disc_growth_factor	c39676_g1_i1	-0.605713	0.0140714	0.107686
1843	phosphatidylinositide_phosphatase_sac2	c45954_g1_i1	0.604075	0.0140883	0.107764
1844	neurofilament_heavy_polypeptide	c44017_g1_i1	1.04404	0.0141533	0.108209
1845	probable_domain-containing_histone_demethylation_protein_2c	c43162_g1_i1	-0.376628	0.0141996	0.108512
1846	peptidoglycan-recognition_protein_sc2-like	c39095_g1_i1	-1.14927	0.0142157	0.108576
1847	gastrula_zinc_finger_protein_-_partial	c37935_g1_i1	-1.10625	0.0142215	0.108576
1848	major_royal_jelly_protein_5	c36204_g2_i1	-1.0184	0.0142439	0.108646
1849	serine_threonine-protein_kinase_atr	c26662_g1_i1	-0.677967	0.0142592	0.108646
1850	synaptosomal-associated_protein_25_isoform_x1	c44044_g1_i1	0.81271	0.0142682	0.108646
1851	alcohol_dehydrogenase	c46277_g1_i1	-1.43153	0.0143105	NA
1852	kynurenine_3-monooxygenase	c9860_g1_i1	-2.01289	0.014324	NA
1853	zinc_finger_protein_partial	c45530_g1_i9	-1.33412	0.0143333	NA
1854	outer_membrane_adhesin_like_proteiin	c38767_g1_i2	-1.39479	0.0143442	0.109132
1855	protein_retinal_degeneration_b_isoform_x1	c39752_g1_i2	0.963354	0.0143597	0.109132
1856	hypothetical_protein_L798_02751	c41209_g1_i1	-0.926732	0.0143705	0.109132
1857	neurofilament_heavy_polypeptide	c46659_g1_i1	0.448683	0.0143756	0.109132
1858	e3_ubiquitin-protein_ligase_mib1	c48384_g1_i1	0.526552	0.0144193	0.10941
1859	peripheral_plasma_membrane_protein_cask-like_isoform_x11	c40716_g1_i5	1.23137	0.0144374	NA
1860	centromeric_protein	c45650_g1_i1	0.559261	0.0144382	0.109449
1861	insulin-like_growth_factor_2_mrna-binding_protein_1	c29035_g1_i2	-1.62411	0.0144694	NA
1862	otopetrin-2-like_isoform_2	c46946_g1_i1	0.6837	0.0145219	0.10999
1863	branched-chain-amino-acid_cytosolic	c42669_g1_i1	0.654488	0.014525	0.10999
1864	rrp12-like_protein	c45686_g2_i1	-0.806366	0.0145443	0.10999
1865	isoform_a	c43178_g1_i1	-1.12035	0.0145456	0.10999
1866	hbs1-like_protein	c44300_g1_i1	-0.304101	0.0145506	0.10999
1867	vesicle_coat_complex_subunit	c3350_g1_i1	1.98069	0.0145793	NA
1868	protein_tyrosine_phosphatse	c43547_g1_i1	-0.712575	0.0145855	0.110202
1869	glutamate-rich_wd_repeat-containing_protein_1-like	c21776_g1_i1	-1.97401	0.0146239	NA
1870	dna_double-strand_break_repair_rad50	c40675_g1_i1	0.679127	0.0146334	0.110459
1871	myotubularin-related_protein_9	c48425_g1_i2	0.310686	0.0146447	0.110465
1872	epsilon_glutathione_s-transferase	c38792_g1_i1	-1.62415	0.0146555	0.11047
1873	PREDICTED:_uncharacterized_protein_LOC103510445_isoform_X3	c28420_g1_i2	-1.86624	0.0146678	NA
1874	protein_lsm14_homolog_a-like_isoform_x2	c28785_g1_i3	-0.690873	0.0146775	0.110584
1875	proteinase_inhibitor_i4_serpin	c43203_g1_i1	-0.566312	0.014714	0.110675
1876	zinc_finger_protein_836_isoform_x6	c39775_g1_i2	-1.77195	0.0147171	0.110675
1877	amp-dependent_synthetase_and_ligase	c31201_g1_i1	-1.42684	0.0147256	NA
1878	class_c_metabotropic_glutamate-like_g-protein_coupled_receptor	c45729_g2_i2	1.05136	0.0147398	0.110794
1879	u3_small_nucleolar_rna-associated_protein_14_homolog_a	c46884_g1_i1	-0.744567	0.0148199	0.111245
1880	hypothetical_protein_L798_04012,_partial	c22568_g1_i1	-0.643928	0.0148337	0.111291
1881	transmembrane_protein_59-like	c42046_g1_i1	0.521927	0.0148621	0.111452
1882	mitotic_checkpoint_serine_threonine-protein_kinase_bub1_and	c46990_g1_i3	-1.8679	0.0148865	NA
1883	PREDICTED:_uncharacterized_protein_LOC100893431	c41765_g1_i2	-1.91828	0.0149002	NA
1884	28_kda_heat-_and_acid-stable_phospho	c35883_g2_i1	-2.01066	0.0149245	NA
1885	single-stranded_dna-binding_protein_3_isoform_x3	c32275_g1_i5	0.451451	0.014938	0.111812
1886	glycoprotein-n-acetylgalactosamine_3-beta-galactosyltransferase_1-like_isoform_x2	c45879_g1_i2	0.470597	0.0149758	0.11202
1887	craniofacial_development_protein_2-like	c34588_g1_i2	1.04819	0.0149773	NA
1888	rna-binding_protein_musashi_homolog_rbp6-like	c41584_g1_i1	0.583623	0.0149911	0.11202
1889	polyubiquitin-b_isoform_x2	c45210_g1_i2	-1.98914	0.0149939	0.11202
1890	bola-like_protein_3-like	c35149_g1_i1	0.568629	0.0149945	0.11202
1891	isoform_a	c37325_g1_i1	0.497853	0.015009	0.11202
1892	trna_selenocysteine_1-associated_protein_1-like	c30468_g1_i2	-0.636662	0.0150282	0.11202
1893	vesicle-associated_membrane_protein_2_isoform_x3	c34661_g1_i1	0.775229	0.0150292	0.11202
1894	poly_-binding_protein_3_isoform_x2	c35129_g1_i6	0.501325	0.0150398	0.11202
1895	set_and_mynd_domain-containing_protein_3	c47591_g2_i1	0.989635	0.0150476	NA
1896	homeobox_protein_extradenticle_isoform_x1	c46808_g3_i4	0.325387	0.0150476	0.11202
1897	bestrophin-3-like_isoform_x2	c36539_g2_i1	-0.822463	0.0150558	0.11202
1898	ras-interacting_protein_rip3-like_isoform_x1	c39193_g1_i1	0.911026	0.0150575	0.11202
1899	dnaj_homolog_subfamily_c_member_16-like	c41530_g1_i3	0.486362	0.0150881	0.11202
1900	regulator_of_g-protein_signaling_7_isoform_x2	c48465_g1_i1	1.01914	0.0150897	0.11202
1901	1-phosphatidylinositol_-bisphosphate_phosphodiesterase_epsilon-1-like	c39222_g1_i1	0.840644	0.0150915	0.11202
1902	abc_transporter_g_family_member_20_isoform_x2	c42042_g1_i3	0.868248	0.0151035	0.112024
1903	glycerophosphodiester_phosphodiesterase_domain-containing_protein_1	c42079_g1_i1	0.431583	0.0151059	0.112024
1904	u5_small_nuclear_ribonucleoprotein_40_kda_protein	c38687_g1_i1	-0.759739	0.0151172	0.112056
1905	pescadillo_homolog	c37000_g1_i1	-1.98981	0.0151371	NA
1906	heat_shock_protein_90	c41470_g1_i1	-0.699048	0.0151569	0.112218
1907	atp-dependent_rna_helicase_wm6	c37847_g1_i2	-0.621151	0.0151619	0.112218
1908	protein_disulfide-isomerase	c46416_g1_i1	-2.00967	0.0151704	NA
1909	hypothetical_protein_YQE_12639,_partial	c25532_g1_i1	1.12561	0.0151903	NA
1910	PREDICTED:_uncharacterized_protein_LOC103509851	c46922_g1_i2	0.74994	0.0151943	0.112218
1911	39s_ribosomal_protein_mitochondrial-like	c80713_g1_i1	-2.04605	0.0151961	NA
1912	zinc_finger_protein_479	c45698_g1_i5	-1.53403	0.0152008	NA
1913	scavenger_receptor_class_b_member_1-like	c42941_g1_i2	-0.958999	0.0152025	0.112218
1914	hypothetical_protein_L798_10883	c37836_g1_i2	0.877248	0.0152035	0.112218
1915	beat_protein	c46006_g1_i2	0.981806	0.015214	0.112218
1916	nadh_dehydrogenase_subunit_1	c6096_g1_i1	-2.04556	0.0152219	NA
1917	hypothetical_protein_L798_00920	c46520_g1_i5	0.446091	0.0152348	0.112218
1918	organic_cation_transporter	c36729_g1_i1	-0.784469	0.015237	0.112218
1919	sodium_channel_modifier_1	c34089_g1_i2	-0.774789	0.0152559	0.112277
1920	nucleolysin_tiar	c42169_g1_i2	0.581645	0.0152876	0.112436
1921	arylsulfatase_b	c43128_g1_i1	-0.598359	0.015314	0.112486
1922	kinetochore_protein_spc25	c39850_g1_i1	-1.05892	0.0153154	0.112486
1923	dual_specificity_protein_kinase_ttk	c46189_g1_i2	-1.35362	0.0153407	0.112612
1924	probable_ribosome_production_factor_1_isoform_x2	c39141_g1_i1	-0.885993	0.0153957	0.112678
1925	cytidylate_kinase	c35812_g1_i1	-0.740242	0.0154012	0.112678
1926	probable_atp-dependent_rna_helicase_ddx43	c38048_g1_i2	-0.68393	0.0154027	0.112678
1927	monocarboxylate_transporter	c45275_g1_i1	-0.456036	0.0154036	0.112678
1928	mrg-binding_protein	c38488_g1_i1	-0.679954	0.0154047	0.112678
1929	glioma_tumor_suppressor_candidate_region_gene_2_protein	c36214_g1_i1	-1.99936	0.0154233	NA
1930	eukaryotic_translation_initiation_factor_5a	c38487_g1_i1	-0.479716	0.0154264	0.112785
1931	disintegrin_and_metalloproteinase_domain-containing_protein_partial	c38206_g1_i3	1.31751	0.0154676	0.112989
1932	dna-directed_rna_polymerase_iii_subunit_rpc6-like	c38670_g1_i1	-0.65151	0.0154691	0.112989
1933	delta_protein	c45835_g1_i1	-0.403814	0.0154755	0.112989
1934	membralin-like	c45491_g1_i1	0.290044	0.0155072	0.113128
1935	urea_transporter_1	c45501_g1_i1	-0.850965	0.0155086	0.113128
1936	zinc_finger_protein_420-like	c40904_g2_i2	0.385583	0.0155215	0.113171
1937	alanyl-trna_cytoplasmic	c37289_g1_i1	-0.545856	0.0155318	0.113195
1938	probable_trna_n6-adenosine_threonylcarbamoyltransferase	c40761_g1_i2	-1.04688	0.0155428	0.113223
1939	structural_maintenance_of_chromosomes_protein_5	c44313_g1_i2	-0.810286	0.0155524	0.113241
1940	rhomboid-related_protein_3-like	c39120_g1_i1	-0.563276	0.0155624	0.113256
1941	dipeptidyl_peptidase_4	c45264_g1_i1	0.925375	0.0155708	0.113256
1942	sumo-activating_enzyme_subunit_2	c43503_g1_i1	-0.833987	0.0155908	0.113315
1943	low_quality_protein:_striatin-like	c35152_g1_i1	0.227405	0.0156152	0.113408
1944	glutamate_receptor_1	c41593_g1_i4	0.892706	0.0156229	0.113408
1945	isoform_l	c43777_g1_i5	0.530873	0.0156246	0.113408
1946	mariner_transposase	c38400_g1_i1	1.05949	0.0156611	NA
1947	dnaj_homolog_subfamily_c_member_9	c38763_g1_i2	-0.72929	0.0157074	0.113771
1948	epidermal_growth_factor_receptor_substrate_15-like_1	c43236_g1_i1	0.335769	0.0157128	0.113771
1949	wd_repeat-containing_protein_7	c48017_g1_i4	0.455859	0.0157132	0.113771
1950	diphthamide_biosynthesis_protein_2-like	c46502_g1_i1	0.450086	0.0157136	0.113771
1951	calumenin	c13226_g1_i1	-2.03529	0.0157205	NA
1952	isoform_c	c41545_g1_i1	0.578766	0.0157219	0.113771
1953	protein_nedd1	c38066_g1_i1	-1.61972	0.0157377	0.113771
1954	serine_proteinase_stubble	c38366_g1_i1	-1.97068	0.0157385	0.113771
1955	vesicle-fusing_atpase_1-like	c44691_g1_i1	0.679509	0.0157613	0.113885
1956	maltase_2-like	c46772_g3_i1	-1.86067	0.0157663	NA
1957	peroxisomal_membrane_protein_pex16	c42133_g1_i1	-0.360946	0.0157774	0.11395
1958	tail-anchored_protein_insertion_receptor_wrb-like	c41911_g1_i1	-0.797106	0.0158466	0.114347
1959	single-stranded_dna-binding_mitochondrial	c39653_g1_i1	-1.14335	0.0158679	0.114449
1960	protein_turtle_homolog_a-like	c39184_g1_i1	1.06421	0.0158753	0.114451
1961	x-linked_retinitis_pigmentosa_gtpase_regulator-like_protein	c62945_g1_i1	-2.02587	0.015899	NA
1962	inositol-pentakisphosphate_2-kinase	c45135_g1_i4	-1.08629	0.0159093	0.114552
1963	still_isoform_l	c42528_g1_i2	0.720199	0.0159108	0.114552
1964	transcription_termination_factor_2	c44979_g1_i1	-0.837645	0.0159365	0.114686
1965	fatty_acyl-_reductase_cg5065-like	c45115_g1_i2	-1.62205	0.0159491	NA
1966	myelin_expression_factor_2	c35969_g1_i1	-0.57264	0.0159813	0.114862
1967	u3_small_nucleolar_ribonucleoprotein_protein_imp4-like	c31531_g1_i1	-0.651584	0.0159824	0.114862
1968	discoidin_domain-containing_receptor_2-like	c43279_g1_i1	0.896619	0.0159962	0.114888
1969	39s_ribosomal_protein_mitochondrial-like	c31762_g1_i2	0.639301	0.0160076	0.114888
1970	mite_allergen_der_f_3-like	c27444_g1_i1	-2.02721	0.0160152	NA
1971	calsyntenin-1	c37867_g1_i2	0.534257	0.0160228	0.114904
1972	lysine-specific_demethylase_no66-like	c45376_g1_i2	-0.943687	0.0160241	0.114904
1973	pleiotrophin-like_protein	c40698_g1_i2	0.73278	0.0160388	0.114909
1974	protein_suppressor_of_white_apricot	c47838_g1_i3	0.377105	0.016041	0.114909
1975	g-protein_coupled_octopamine	c46384_g2_i2	-0.732168	0.0160463	0.114909
1976	juvenile_hormone_epoxide_hydrolase_1	c36491_g1_i1	-0.479936	0.0160745	0.11506
1977	peroxisomal_membrane_protein_pmp34	c46574_g1_i1	-0.449377	0.0161039	0.115219
1978	serine-arginine_protein_55	c39009_g1_i7	-0.822599	0.0161259	0.115273
1979	map_kinase-activating_death_domain_protein_isoform_x1	c46435_g1_i3	0.564875	0.0161637	0.115441
1980	2-acylglycerol_o-acyltransferase_2-a-like	c48375_g1_i2	-1.06455	0.016168	NA
1981	eukaryotic_translation_initiation_factor_3_subunit_a	c41361_g1_i1	-0.393501	0.0161878	0.115522
1982	centrosomal_protein_of_152_kda	c44137_g1_i3	-1.08342	0.0161896	0.115522
1983	cd63_antigen-like	c36019_g1_i2	-1.44505	0.0162124	NA
1984	enteropeptidase	c24661_g1_i1	1.94545	0.0162138	NA
1985	protein_n-terminal_asparagine_amidohydrolase	c48091_g1_i1	-0.463652	0.0162191	0.11566
1986	galactoside_2-alpha-l-	c13466_g1_i1	1.91819	0.0162272	NA
1987	heterogeneous_nuclear_ribonucleoprotein_h2	c17079_g1_i1	-1.083	0.0162479	NA
1988	endonuclease-reverse_transcriptase	c47941_g1_i1	0.595514	0.0162752	0.115912
1989	pre-mrna-processing_factor_19	c37538_g1_i1	-0.706299	0.0162787	0.115912
1990	isoform_a	c45156_g2_i2	0.605395	0.0162803	0.115912
1991	reverse_transcriptase-2	c36566_g3_i3	-1.73908	0.0163119	NA
1992	hypothetical_protein_L798_06586	c40407_g1_i1	-0.488423	0.0163234	0.116159
1993	octopamine_receptor_beta-3r-like	c42356_g1_i1	1.05016	0.0163294	0.116159
1994	protein-cysteine_n-palmitoyltransferase_rasp-like	c43246_g2_i1	-0.828548	0.0163713	NA
1995	hbs1-like_protein	c44300_g1_i2	-0.321725	0.0163996	0.116555
1996	glutathione_s-transferase_1-like	c44074_g1_i1	0.8255	0.0164118	0.116574
1997	elongator_complex_protein_1	c47896_g1_i2	-0.534547	0.0164168	0.116574
1998	piggybac_transposable_element-derived_protein_4-like	c46907_g1_i8	0.794479	0.0164245	0.116577
[truncated: 19,200 more rows]

## Sheet: Sheet5
List of all transcripts with results from the differential expression analysis between androchrome females and males
Note: Includes only DETS with a gene name
Transcript	log2FoldChange	pvalue	padj	baseMean	lfcSE	stat	transcript	blastx	lebgth		E value	identity		GO	enzyme	interprocsan
c35611_g1_i1	3.95422	5.44231850348443e-35	NA	77.9033	0.320411	12.3411	c35611_g1_i1	cuticle protein 6	1362	20	2.88739E-28	60.9%	1	F:structural molecule activity	0	IPR000618 (PFAM); PTHR10380:SF111 (PANTHER); PTHR10380 (PANTHER); SIGNAL_PEPTIDE_C_REGION (PHOBIUS); SIGNAL_PEPTIDE_H_REGION (PHOBIUS); SIGNAL_PEPTIDE (PHOBIUS); NON_CYTOPLASMIC_DOMAIN (PHOBIUS); SIGNAL_PEPTIDE_N_REGION (PHOBIUS); IPR000618 (PROSITE_PROFILES); SignalP-TM (SIGNALP_GRAM_POSITIVE); SignalP-noTM (SIGNALP_EUK); SignalP-noTM (SIGNALP_GRAM_NEGATIVE)
c39676_g2_i1	-0.983869	2.99944040679895e-10	7.61257975245574e-07	3936.63	0.156199	-6.29881	c39676_g2_i1	chitinase-like protein idgf4	1080	20	7.14917E-50	57.2%	5	P:chitin catabolic process; F:hydrolase activity, hydrolyzing O-glycosyl compounds; P:carbohydrate metabolic process; F:catalytic activity; F:chitinase activity		no IPS match
c31254_g1_i1	-2.79425	1.25626369029011e-08	1.59419862297815e-05	704.867	0.490915	-5.69191	c31254_g1_i1	ferric-chelate reductase 1	851	20	6.01047E-21	50.65%	7	F:molecular_function; P:defense response to protozoan; C:extracellular region; P:innate immune response; P:defense response to bacterium; P:carbohydrate metabolic process; F:catalytic activity		IPR002861 (PFAM); PTHR23130 (PANTHER); SIGNAL_PEPTIDE (PHOBIUS); SIGNAL_PEPTIDE_N_REGION (PHOBIUS); SIGNAL_PEPTIDE_H_REGION (PHOBIUS); SIGNAL_PEPTIDE_C_REGION (PHOBIUS); NON_CYTOPLASMIC_DOMAIN (PHOBIUS); IPR002861 (PROSITE_PROFILES); SignalP-noTM (SIGNALP_GRAM_NEGATIVE); SignalP-noTM (SIGNALP_EUK); SignalP-TM (SIGNALP_GRAM_POSITIVE)
c47317_g1_i1	-1.21334	3.3256144032204e-08	2.81346978512446e-05	245.766	0.219673	-5.52337	c47317_g1_i1	inter-alpha-trypsin inhibitor heavy chain h3	682	6	1.73988E-10	51.5%	6	P:proteolysis; F:serine-type endopeptidase activity; F:serine-type peptidase activity; F:hydrolase activity; F:catalytic activity; F:peptidase activity		no IPS match
c42433_g1_i1	-1.57515	4.27796554394377e-06	0.0021715	210.431	0.342618	-4.5974	c42433_g1_i1	low quality protein: frizzled-8	1697	20	4.77324E-26	66.95%	1	F:molecular_function	0	IPR020067 (SMART); IPR020067 (PFAM); IPR020067 (G3DSA:1.10.2000.GENE3D); IPR015526 (PANTHER); SIGNAL_PEPTIDE (PHOBIUS); SIGNAL_PEPTIDE_N_REGION (PHOBIUS); NON_CYTOPLASMIC_DOMAIN (PHOBIUS); SIGNAL_PEPTIDE_H_REGION (PHOBIUS); SIGNAL_PEPTIDE_C_REGION (PHOBIUS); IPR020067 (PROSITE_PROFILES); SignalP-noTM (SIGNALP_GRAM_NEGATIVE); SignalP-noTM (SIGNALP_EUK); SignalP-TM (SIGNALP_GRAM_POSITIVE); IPR02006…
c47185_g1_i1	2.023	1.02296402455368e-05	NA	30.4059	0.458495	4.41226	c47185_g1_i1	diacylglycerol o-acyltransferase	3495	20	9.11229E-84	46.6%	3	P:biosynthetic process; P:lipid metabolic process; F:transferase activity, transferring acyl groups	EC:2.3.1.20	IPR004255 (PFAM); IPR009721 (PFAM); PTHR31650 (PANTHER); CYTOPLASMIC_DOMAIN (PHOBIUS); NON_CYTOPLASMIC_DOMAIN (PHOBIUS); TRANSMEMBRANE (PHOBIUS); TRANSMEMBRANE (PHOBIUS); CYTOPLASMIC_DOMAIN (PHOBIUS); NON_CYTOPLASMIC_DOMAIN (PHOBIUS); TRANSMEMBRANE (PHOBIUS); TMhelix (TMHMM)
c37479_g1_i1	3.0434	1.32892451201377e-05	NA	10.0096	0.698784	4.35529	c37479_g1_i1	neurogenic locus notch homolog protein 1-like	1027	20	9.31535E-12	46.4%	1	F:molecular_function	0	IPR000742 (SMART)
c46545_g1_i1	-2.07537	1.40206133310785e-05	NA	55.4543	0.477806	-4.34354	c46545_g1_i1	sterol o-acyltransferase 1-like	2599	20	4.96915E-84	53.1%	1	F:transferase activity, transferring acyl groups	EC:2.3.1	IPR004299 (PFAM); IPR014371 (PANTHER); PTHR10408:SF8 (PANTHER); NON_CYTOPLASMIC_DOMAIN (PHOBIUS); TRANSMEMBRANE (PHOBIUS); NON_CYTOPLASMIC_DOMAIN (PHOBIUS); TRANSMEMBRANE (PHOBIUS); CYTOPLASMIC_DOMAIN (PHOBIUS); TRANSMEMBRANE (PHOBIUS); NON_CYTOPLASMIC_DOMAIN (PHOBIUS); TRANSMEMBRANE (PHOBIUS); NON_CYTOPLASMIC_DOMAIN (PHOBIUS); TRANSMEMBRANE (PHOBIUS); CYTOPLASMIC_DOMAIN (PHOBIUS); TRANSMEMBRANE …
c34007_g1_i2	-1.19023	2.12777885453401e-05	0.00771472	362.727	0.279985	-4.25104	c34007_g1_i2	sensory neuron membrane protein 1	3337	20	1.09809E-62	48.55%	2	P:cell adhesion; C:cellular_component	0	IPR002159 (PRINTS); IPR002159 (PFAM); IPR002159 (PANTHER); TRANSMEMBRANE (PHOBIUS); TRANSMEMBRANE (PHOBIUS); CYTOPLASMIC_DOMAIN (PHOBIUS); NON_CYTOPLASMIC_DOMAIN (PHOBIUS); CYTOPLASMIC_DOMAIN (PHOBIUS); TMhelix (TMHMM); TMhelix (TMHMM)
c40336_g1_i1	-2.2743	2.20839032223949e-05	NA	15.99	0.536048	-4.24271	c40336_g1_i1	myostatin	3786	20	5.29184E-69	74.2%	2	F:molecular_function; P:growth	0	IPR001839 (SMART); IPR001111 (PFAM); IPR001839 (PFAM); IPR029034 (G3DSA:2.10.90.GENE3D); IPR015615 (PANTHER); IPR015616 (PTHR11848:PANTHER); IPR017948 (PROSITE_PATTERNS); IPR001839 (PROSITE_PROFILES); IPR029034 (SUPERFAMILY)
c42201_g1_i1	-0.85797	2.80463615385533e-05	0.00889771	255.222	0.204826	-4.18878	c42201_g1_i1	dehydrogenase reductase sdr family member 11	1348	20	1.64544E-68	68.9%	2	F:oxidoreductase activity; P:biological_process	0	IPR002198 (PRINTS); IPR002347 (PRINTS); IPR016040 (G3DSA:3.40.50.GENE3D); IPR002198 (PFAM); PTHR24322 (PANTHER); PTHR24322:SF310 (PANTHER); SIGNAL_PEPTIDE_N_REGION (PHOBIUS); SIGNAL_PEPTIDE_C_REGION (PHOBIUS); NON_CYTOPLASMIC_DOMAIN (PHOBIUS); SIGNAL_PEPTIDE_H_REGION (PHOBIUS); SIGNAL_PEPTIDE (PHOBIUS); SSF51735 (SUPERFAMILY); TMhelix (TMHMM)
c44386_g1_i1	2.55637	3.04842045747294e-05	NA	45.7633	0.613064	4.16982	c44386_g1_i1	cuticular protein analogous to peritrophins 1-f precursor	2192	20	5.35233E-36	74.7%	3	F:molecular_function; C:extracellular region; P:biological_process	0	IPR002557 (SMART); IPR002557 (PFAM); IPR002557 (G3DSA:2.170.140.GENE3D); PTHR22933 (PANTHER); SIGNAL_PEPTIDE_C_REGION (PHOBIUS); SIGNAL_PEPTIDE (PHOBIUS); SIGNAL_PEPTIDE_N_REGION (PHOBIUS); SIGNAL_PEPTIDE_H_REGION (PHOBIUS); NON_CYTOPLASMIC_DOMAIN (PHOBIUS); IPR002557 (PROSITE_PROFILES); SignalP-TM (SIGNALP_GRAM_POSITIVE); SignalP-noTM (SIGNALP_EUK); SignalP-noTM (SIGNALP_GRAM_NEGATIVE); IPR00255…
c31284_g1_i2	-1.44583	3.58261536085033e-05	NA	205.105	0.349836	-4.13287	c31284_g1_i2	hypothetical protein L798_04004	1093	4	5.67026E-10	75.5%	0	0		TRANSMEMBRANE (PHOBIUS); NON_CYTOPLASMIC_DOMAIN (PHOBIUS); CYTOPLASMIC_DOMAIN (PHOBIUS)
c38681_g1_i2	-1.48926	4.16516163995091e-05	NA	22.9315	0.3634	-4.09812	c38681_g1_i2	agap007021-pa-like protein	2826	12	9.4463E-36	44.42%	7	F:helicase activity; F:nucleic acid binding; F:ATP binding; F:hydrolase activity; P:nucleotide-excision repair; F:ATP-dependent DNA helicase activity; F:DNA binding		SIGNAL_PEPTIDE_N_REGION (PHOBIUS); NON_CYTOPLASMIC_DOMAIN (PHOBIUS); SIGNAL_PEPTIDE (PHOBIUS); SIGNAL_PEPTIDE_C_REGION (PHOBIUS); SIGNAL_PEPTIDE_H_REGION (PHOBIUS)
c36761_g1_i1	3.18717	4.83217626682323e-05	NA	35.1509	0.784321	4.0636	c36761_g1_i1	cuticle protein 6	1056	20	7.46927E-28	75.15%	1	F:structural molecule activity	0	IPR000618 (PFAM); PTHR12236 (PANTHER); PTHR12236:SF8 (PANTHER); IPR000618 (PROSITE_PATTERNS); IPR000618 (PROSITE_PATTERNS); IPR000618 (PROSITE_PROFILES); IPR000618 (PROSITE_PROFILES)
c39311_g1_i1	-2.04714	5.15459796557853e-05	0.014536	25622.7	0.505654	-4.0485	c39311_g1_i1	transmembrane protease serine 9-like	1074	20	3.40373E-44	55.7%	2	F:peptidase activity; P:biological_process	EC:3.4.21	IPR001314 (PRINTS); IPR001254 (SMART); G3DSA:2.40.10.10 (GENE3D); G3DSA:2.40.10.10 (GENE3D); IPR001254 (PFAM); PTHR24256 (PANTHER); IPR018114 (PROSITE_PATTERNS); IPR018114 (PROSITE_PATTERNS); IPR001254 (PROSITE_PROFILES); IPR009003 (SUPERFAMILY)
c46352_g1_i1	-0.760091	7.02482396233285e-05	0.017829	251.145	0.191197	-3.97544	c46352_g1_i1	serine protease	3025	20	1.28982E-46	48.1%	2	F:peptidase activity; P:biological_process	EC:3.4.21	IPR001314 (PRINTS); IPR001254 (SMART); IPR001254 (PFAM); IPR022700 (PFAM); G3DSA:2.40.10.10 (GENE3D); G3DSA:2.40.10.10 (GENE3D); G3DSA:2.40.10.10 (GENE3D); PTHR24260:SF46 (PANTHER); PTHR24260 (PANTHER); IPR018114 (PROSITE_PATTERNS); IPR018114 (PROSITE_PATTERNS); SIGNAL_PEPTIDE_C_REGION (PHOBIUS); SIGNAL_PEPTIDE_H_REGION (PHOBIUS); SIGNAL_PEPTIDE (PHOBIUS); SIGNAL_PEPTIDE_N_REGION (PHOBIUS); NON_C…
c43153_g2_i2	-2.18059	7.35466712076481e-05	NA	14.2999	0.550029	-3.96451	c43153_g2_i2	rna-directed dna polymerase from mobile element jockey-like	2646	20	1.86336E-86	49.05%	8	F:RNA binding; P:RNA-dependent DNA replication; F:RNA-directed DNA polymerase activity; F:metal ion binding; P:intracellular signal transduction; F:zinc ion binding; F:hydrolase activity; F:endonuclease activity		IPR000477 (PFAM); PTHR19446 (PANTHER); PTHR19446:SF301 (PANTHER); IPR000477 (PROSITE_PROFILES); SSF56672 (SUPERFAMILY)
c43570_g1_i1	-1.26235	8.02138946791813e-05	NA	38.0062	0.320089	-3.94376	c43570_g1_i1	conserved hypothetical protein	1324	10	5.57954E-21	42.0%	4	F:ATP binding; F:protein kinase activity; P:protein phosphorylation; F:transferase activity, transferring phosphorus-containing groups		TRANSMEMBRANE (PHOBIUS); CYTOPLASMIC_DOMAIN (PHOBIUS); NON_CYTOPLASMIC_DOMAIN (PHOBIUS); TRANSMEMBRANE (PHOBIUS); CYTOPLASMIC_DOMAIN (PHOBIUS); TMhelix (TMHMM); TMhelix (TMHMM)
c45367_g3_i1	1.67263	8.69543829316178e-05	NA	34.4742	0.426215	3.92438	c45367_g3_i1	PREDICTED: uncharacterized protein K02A2.6-like	4300	20	0	53.05%	2	P:DNA metabolic process; F:molecular_function; F:peptidase activity; P:biological_process	EC:3.4.23	PF13650 (PFAM); IPR001584 (PFAM); IPR000477 (PFAM); G3DSA:3.10.10.10 (GENE3D); IPR012337 (G3DSA:3.30.420.GENE3D); PTHR10178 (PANTHER); PTHR10178:SF250 (PANTHER); IPR001969 (PROSITE_PATTERNS); IPR001584 (PROSITE_PROFILES); IPR000477 (PROSITE_PROFILES); IPR001995 (PROSITE_PROFILES); IPR012337 (SUPERFAMILY); IPR021109 (SUPERFAMILY); SSF56672 (SUPERFAMILY)
c36292_g1_i1	-0.927168	9.66635938283106e-05	NA	79.7678	0.237808	-3.89882	c36292_g1_i1	conserved hypothetical protein	2496	1	8.82331E-6	60.0%	0	0		SIGNAL_PEPTIDE_N_REGION (PHOBIUS); SIGNAL_PEPTIDE (PHOBIUS); SIGNAL_PEPTIDE_C_REGION (PHOBIUS); NON_CYTOPLASMIC_DOMAIN (PHOBIUS); SIGNAL_PEPTIDE_H_REGION (PHOBIUS); SignalP-noTM (SIGNALP_EUK)
c47299_g1_i2	-1.60304	9.77569151673783e-05	NA	22.478	0.411449	-3.89609	c47299_g1_i2	g-protein coupled receptor mth2	2196	20	4.70796E-24	59.9%	7	F:transmembrane signaling receptor activity; C:integral to membrane; F:G-protein coupled receptor activity; C:membrane; P:cell surface receptor signaling pathway; P:G-protein coupled receptor signaling pathway; P:response to stress		CYTOPLASMIC_DOMAIN (PHOBIUS); TRANSMEMBRANE (PHOBIUS); NON_CYTOPLASMIC_DOMAIN (PHOBIUS); NON_CYTOPLASMIC_DOMAIN (PHOBIUS); CYTOPLASMIC_DOMAIN (PHOBIUS); TRANSMEMBRANE (PHOBIUS); TRANSMEMBRANE (PHOBIUS); TMhelix (TMHMM); TMhelix (TMHMM); TMhelix (TMHMM)
c44717_g1_i1	-2.36704	0.000106064	NA	12.6729	0.610646	-3.87628	c44717_g1_i1	trypsin	2467	20	6.19123E-20	47.3%	2	P:biological_process; F:peptidase activity	EC:3.4.21	IPR001254 (SMART); G3DSA:2.40.10.10 (GENE3D); IPR001254 (PFAM); G3DSA:2.40.10.10 (GENE3D); PTHR24258 (PANTHER); SIGNAL_PEPTIDE (PHOBIUS); TRANSMEMBRANE (PHOBIUS); SIGNAL_PEPTIDE_H_REGION (PHOBIUS); SIGNAL_PEPTIDE_C_REGION (PHOBIUS); NON_CYTOPLASMIC_DOMAIN (PHOBIUS); SIGNAL_PEPTIDE_N_REGION (PHOBIUS); CYTOPLASMIC_DOMAIN (PHOBIUS); IPR001254 (PROSITE_PROFILES); SignalP-noTM (SIGNALP_EUK); IPR009003…
c39051_g1_i2	-2.26696	0.000140933	NA	10.8423	0.595547	-3.80652	c39051_g1_i2	cytochrome p450	650	20	3.70914E-12	57.85%	3	F:ion binding; F:molecular_function; F:oxidoreductase activity; P:biological_process	0	IPR001128 (G3DSA:1.10.630.GENE3D); PTHR24292:SF5 (PANTHER); PTHR24292 (PANTHER); NON_CYTOPLASMIC_DOMAIN (PHOBIUS); CYTOPLASMIC_DOMAIN (PHOBIUS); TRANSMEMBRANE (PHOBIUS); IPR001128 (SUPERFAMILY); TMhelix (TMHMM)
c44136_g1_i1	-1.80214	0.000152173	0.0304434	15689.3	0.475813	-3.7875	c44136_g1_i1	alpha-amylase	1926	20	0	75.45%	8	F:hydrolase activity; P:metabolic process; P:carbohydrate metabolic process; F:cation binding; F:hydrolase activity, acting on glycosyl bonds; F:catalytic activity; F:alpha-amylase activity; F:metal ion binding
c41937_g1_i1	-1.23118	0.000175979	NA	48.6029	0.328209	-3.75122	c41937_g1_i1	cytochrome p450	1483	20	1.90464E-96	61.95%	3	F:oxidoreductase activity; P:biological_process; F:molecular_function; F:ion binding	0	IPR001128 (G3DSA:1.10.630.GENE3D); IPR001128 (PFAM); PTHR24290 (PANTHER); PTHR24290:SF0 (PANTHER); NON_CYTOPLASMIC_DOMAIN (PHOBIUS); SIGNAL_PEPTIDE_H_REGION (PHOBIUS); SIGNAL_PEPTIDE_C_REGION (PHOBIUS); SIGNAL_PEPTIDE (PHOBIUS); SIGNAL_PEPTIDE_N_REGION (PHOBIUS); IPR001128 (SUPERFAMILY); TMhelix (TMHMM)
c37289_g1_i2	-0.798355	0.000185492	NA	111.121	0.213578	-3.738	c37289_g1_i2	alanyl-trna cytoplasmic	6312	20	0	76.05%	6	C:cytoplasm; F:ion binding; F:molecular_function; P:tRNA metabolic process; P:cellular amino acid metabolic process; P:translation; F:ligase activity	EC:6.1.1.7	Coil (COILS); Coil (COILS); Coil (COILS); IPR002318 (PRINTS); IPR012947 (SMART); IPR003156 (PFAM); G3DSA:3.30.930.10 (GENE3D); IPR012947 (PFAM); IPR018164 (PFAM); IPR002318 (TIGRFAM); PTHR11777 (PANTHER); PTHR11777:SF9 (PANTHER); IPR023033 (HAMAP); IPR018165 (PROSITE_PROFILES); SSF55681 (SUPERFAMILY); IPR018163 (SUPERFAMILY); IPR018162 (SUPERFAMILY); IPR009000 (SUPERFAMILY)
c45336_g2_i5	-1.92342	0.000208076	NA	37.7547	0.51858	-3.709	c45336_g2_i5	tpa: endonuclease-reverse transcriptase	4281	20	3.79848E-63	46.15%	4	F:RNA binding; P:RNA-dependent DNA replication; F:RNA-directed DNA polymerase activity; F:hydrolase activity		Coil (COILS); IPR005135 (PFAM); IPR000477 (PFAM); IPR005135 (G3DSA:3.60.10.GENE3D); PTHR19446:SF301 (PANTHER); PTHR19446 (PANTHER); NON_CYTOPLASMIC_DOMAIN (PHOBIUS); TRANSMEMBRANE (PHOBIUS); CYTOPLASMIC_DOMAIN (PHOBIUS); IPR000477 (PROSITE_PROFILES); SSF56672 (SUPERFAMILY); IPR005135 (SUPERFAMILY)
c23460_g1_i1	-1.02558	0.000246664	0.0444632	894.106	0.279776	-3.6657	c23460_g1_i1	ribosomal protein l11	867	20	1.9771E-91	96.2%	5	F:structural constituent of ribosome; P:translation; C:ribonucleoprotein complex; C:ribosome; C:intracellular		NON_CYTOPLASMIC_DOMAIN (PHOBIUS); SIGNAL_PEPTIDE (PHOBIUS); SIGNAL_PEPTIDE_N_REGION (PHOBIUS); SIGNAL_PEPTIDE_H_REGION (PHOBIUS); SIGNAL_PEPTIDE_C_REGION (PHOBIUS); TMhelix (TMHMM)
c46549_g1_i3	-0.891305	0.000252026	NA	48.6273	0.243513	-3.66019	c46549_g1_i3	zinc finger cchc domain-containing protein 9	2348	20	2.08124E-25	56.1%	1	F:molecular_function; F:ion binding	0	Coil (COILS); IPR001878 (SMART); IPR001878 (G3DSA:4.10.60.GENE3D); IPR001878 (G3DSA:4.10.60.GENE3D); IPR001878 (PFAM); PTHR23002 (PANTHER); IPR001878 (PROSITE_PROFILES); IPR001878 (PROSITE_PROFILES); IPR001878 (PROSITE_PROFILES); IPR001878 (SUPERFAMILY); IPR001878 (SUPERFAMILY)
c17685_g1_i1	-1.92703	0.00025345	NA	33.6286	0.526691	-3.65875	c17685_g1_i1	related to hsp12-heat shock protein	456	20	1.5416E-36	84.95%	1	P:response to stress		no IPS match
c36777_g2_i1	-2.53521	0.000259976	NA	18.0767	0.694156	-3.65223	c36777_g2_i1	Hypothetical protein CHV_p022	854	1	1.65267E-10	53.0%	0	0		no IPS match
c23599_g1_i1	-1.01311	0.000262785	0.0444632	536.887	0.277605	-3.64947	c23599_g1_i1	60s ribosomal protein l12	720	20	2.93146E-78	95.05%	3	P:translation; C:ribosome; F:structural constituent of ribosome	0	IPR000911 (SMART); IPR020783 (PFAM); IPR020784 (G3DSA:3.30.1550.GENE3D); IPR020784 (PFAM); IPR020783 (G3DSA:1.10.10.GENE3D); IPR000911 (PANTHER); IPR020785 (PROSITE_PATTERNS); IPR000911 (HAMAP); IPR020784 (SUPERFAMILY); IPR020783 (SUPERFAMILY)
c41052_g2_i1	1.26342	0.000288374	0.0457434	1524.88	0.34848	3.62553	c41052_g2_i1	solute carrier family 12 member 6-like	7519	20	0	79.45%	7	F:cation:chloride symporter activity; C:integral to membrane; C:membrane; P:transmembrane transport; F:potassium:chloride symporter activity; P:ion transport; P:transport		no IPS match
c30174_g2_i1	-2.29825	0.000309431	NA	14.7498	0.637117	-3.60727	c30174_g2_i1	proteophosphoglycan ppg4	2084	20	0	66.05%	0	0		TRANSMEMBRANE (PHOBIUS); NON_CYTOPLASMIC_DOMAIN (PHOBIUS); CYTOPLASMIC_DOMAIN (PHOBIUS); TRANSMEMBRANE (PHOBIUS); CYTOPLASMIC_DOMAIN (PHOBIUS); CYTOPLASMIC_DOMAIN (PHOBIUS); NON_CYTOPLASMIC_DOMAIN (PHOBIUS); TRANSMEMBRANE (PHOBIUS); TRANSMEMBRANE (PHOBIUS); TMhelix (TMHMM); TMhelix (TMHMM); TMhelix (TMHMM)
c37956_g1_i1	-1.22536	0.000315353	NA	52.7932	0.340156	-3.60235	c37956_g1_i1	cell division control protein 42 homolog	1135	20	2.27974E-33	54.85%	6	F:ion binding; P:signal transduction; C:intracellular; P:transport; P:nucleobase-containing compound catabolic process; P:small molecule metabolic process; C:cellular_component	0	IPR001806 (PRINTS); IPR003578 (SMART); IPR003579 (SMART); IPR020849 (SMART); IPR027417 (G3DSA:3.40.50.GENE3D); IPR005225 (TIGRFAM); IPR001806 (PFAM); PTHR24072 (PANTHER); IPR003578 (PROSITE_PROFILES); IPR027417 (SUPERFAMILY)
c32697_g1_i1	-1.04707	0.000341608	0.0498352	1099.08	0.292354	-3.58151	c32697_g1_i1	ribosomal protein l10	914	20	7.13026E-119	94.85%	3	P:translation; F:structural constituent of ribosome; C:ribosome	0	IPR001197 (PIRSF); IPR001197 (TIGRFAM); IPR016180 (G3DSA:3.90.1170.GENE3D); IPR016180 (PFAM); PTHR11726 (PANTHER); IPR018255 (PROSITE_PATTERNS); IPR016180 (SUPERFAMILY)
c24212_g1_i1	-2.06105	0.000346136	NA	9.04561	0.576023	-3.57807	c24212_g1_i1	cat1 catalase	1807	20	0	76.75%	2	F:oxidoreductase activity; P:biological_process; P:response to stress; F:molecular_function	EC:1.11.1.6	IPR018028 (PRINTS); IPR024711 (PIRSF); IPR011614 (SMART); IPR011614 (G3DSA:2.40.180.GENE3D); IPR010582 (PFAM); IPR011614 (PFAM); IPR018028 (PANTHER); PTHR11465:SF2 (PANTHER); IPR002226 (PROSITE_PATTERNS); IPR024708 (PROSITE_PATTERNS); IPR018028 (PROSITE_PROFILES); IPR020835 (SUPERFAMILY)
c40645_g1_i1	2.1957	0.000369801	NA	11.444	0.61664	3.56075	c40645_g1_i1	nose resistant to fluoxetine protein 6	2230	20	1.16957E-179	77.55%	1	F:transferase activity, transferring acyl groups	0	IPR002656 (PFAM); PTHR11161:SF5 (PANTHER); PTHR11161 (PANTHER); TRANSMEMBRANE (PHOBIUS); TRANSMEMBRANE (PHOBIUS); CYTOPLASMIC_DOMAIN (PHOBIUS); CYTOPLASMIC_DOMAIN (PHOBIUS); TRANSMEMBRANE (PHOBIUS); NON_CYTOPLASMIC_DOMAIN (PHOBIUS); TRANSMEMBRANE (PHOBIUS); CYTOPLASMIC_DOMAIN (PHOBIUS); NON_CYTOPLASMIC_DOMAIN (PHOBIUS); TRANSMEMBRANE (PHOBIUS); TRANSMEMBRANE (PHOBIUS); NON_CYTOPLASMIC_DOMAIN (PHO…
c42723_g1_i1	-1.65734	0.000372553	NA	12.1953	0.465703	-3.5588	c42723_g1_i1	g-protein coupled receptor mth2-like	2300	20	1.76426E-45	48.1%	7	F:transmembrane signaling receptor activity; C:integral to membrane; F:G-protein coupled receptor activity; C:membrane; P:cell surface receptor signaling pathway; P:G-protein coupled receptor signaling pathway; P:response to stress		no IPS match
c15276_g1_i1	-0.773434	0.000373077	0.0498352	444.283	0.217353	-3.55843	c15276_g1_i1	40s ribosomal protein s28	466	20	1.73842E-19	96.7%	3	P:translation; F:structural constituent of ribosome; C:ribosome	0	IPR000289 (PFAM); IPR012340 (G3DSA:2.40.50.GENE3D); IPR000289 (PANTHER); IPR028626 (PROSITE_PATTERNS); IPR000289 (HAMAP); IPR012340 (SUPERFAMILY)
c29383_g1_i1	2.7883	0.000468553	NA	4.91946	0.797084	3.49812	c29383_g1_i1	63 kda sperm flagellar membrane protein	2168	20	2.81063E-45	45.7%	1	F:calcium ion binding		no IPS match
c42676_g1_i1	-1.37827	0.000470024	NA	11.1884	0.394098	-3.49728	c42676_g1_i1	death related ced-3 nedd2-like protein	2855	20	7.02958E-63	46.2%	11	P:regulation of apoptotic process; P:apoptotic process; P:proteolysis; F:cysteine-type peptidase activity; F:cysteine-type endopeptidase activity; F:hydrolase activity; F:peptidase activity; C:cytoplasm; P:defense response to Gram-negative bacterium; F:peptidase activator activity involved in apoptotic process; P:innate immune response		no IPS match
c41898_g1_i1	2.03146	0.000478966	NA	49.6726	0.581704	3.49225	c41898_g1_i1	63 kda sperm flagellar membrane protein	6301	20	2.61005E-124	51.0%	1	F:molecular_function; F:ion binding	0	IPR000742 (SMART); IPR001881 (SMART); IPR001881 (PFAM); IPR000082 (PFAM); IPR000082 (G3DSA:3.30.70.GENE3D); G3DSA:2.10.25.10 (GENE3D); IPR000152 (PROSITE_PATTERNS); IPR018097 (PROSITE_PATTERNS); IPR013032 (PROSITE_PATTERNS); TRANSMEMBRANE (PHOBIUS); NON_CYTOPLASMIC_DOMAIN (PHOBIUS); CYTOPLASMIC_DOMAIN (PHOBIUS); IPR000742 (PROSITE_PROFILES); IPR000742 (PROSITE_PROFILES); IPR009030 (SUPERFAMILY); …
c39456_g1_i1	-1.50945	0.00049037	NA	182.333	0.433007	-3.48596	c39456_g1_i1	udp-n-acetylhexosamine pyrophosphorylase	2810	20	1.00458E-146	65.8%	2	F:nucleotidyltransferase activity; P:biological_process	0	IPR029044 (G3DSA:3.90.550.GENE3D); IPR002618 (PFAM); PTHR11952:SF2 (PANTHER); IPR002618 (PANTHER); IPR029044 (SUPERFAMILY)
c46782_g1_i1	-2.6289	0.000546192	NA	52.5932	0.760453	-3.45702	c46782_g1_i1	transcription factor	3322	20	3.0024E-28	83.3%	13	P:regulation of transcription, DNA-dependent; F:sequence-specific DNA binding; C:nucleus; F:sequence-specific DNA binding transcription factor activity; F:DNA binding; P:gonad morphogenesis; P:transcription from RNA polymerase II promoter; P:female gonad development; P:male gonad development; F:sequence-specific DNA binding RNA polymerase II transcription factor activity; F:protein heterodimeriza…		TRANSMEMBRANE (PHOBIUS); CYTOPLASMIC_DOMAIN (PHOBIUS); NON_CYTOPLASMIC_DOMAIN (PHOBIUS)
c40994_g1_i2	-0.783427	0.000554927	0.0637911	287.61	0.2269	-3.45274	c40994_g1_i2	ebna2 binding protein p100	5202	20	0	65.25%	8	F:nucleic acid binding; C:RISC complex; F:hydrolase activity, acting on ester bonds; P:gene silencing by RNA; F:hydrolase activity; C:lipid particle; C:microtubule associated complex; F:transcription coactivator activity		no IPS match
c41882_g6_i1	2.83515	0.000558039	NA	6.73094	0.821491	3.45123	c41882_g6_i1	ap-like endonuclease reverse transcriptase	1579	20	2.76164E-73	54.8%	6	F:RNA binding; P:RNA-dependent DNA replication; F:RNA-directed DNA polymerase activity; F:nucleic acid binding; F:zinc ion binding; F:endonuclease activity		IPR000477 (PFAM); PTHR19446:SF301 (PANTHER); PTHR19446 (PANTHER); IPR000477 (PROSITE_PROFILES); SSF56672 (SUPERFAMILY)
c48160_g1_i1	1.0187	0.000567926	NA	84.4572	0.295576	3.44649	c48160_g1_i1	cuticular protein analogous to peritrophins 3-d2 precursor	3315	20	1.42691E-54	84.0%	3	F:chitin binding; P:chitin metabolic process; C:extracellular region		CYTOPLASMIC_DOMAIN (PHOBIUS); NON_CYTOPLASMIC_DOMAIN (PHOBIUS); TRANSMEMBRANE (PHOBIUS)
c32114_g1_i1	-1.00887	0.000571889	0.0637911	820.429	0.292883	-3.44461	c32114_g1_i1	60s ribosomal protein l8	902	20	1.67232E-120	91.2%	3	P:translation; C:ribosome; F:structural constituent of ribosome	0	IPR002171 (PIRSF); IPR014722 (G3DSA:2.30.30.GENE3D); IPR022669 (PFAM); IPR014726 (G3DSA:4.10.950.GENE3D); IPR022666 (PFAM); IPR012340 (G3DSA:2.40.50.GENE3D); PTHR13691:SF16 (PANTHER); IPR002171 (PANTHER); IPR022671 (PROSITE_PATTERNS); IPR008991 (SUPERFAMILY); IPR012340 (SUPERFAMILY)
c44158_g1_i3	0.632426	0.000578109	0.0637911	543.626	0.183755	3.44168	c44158_g1_i3	tau-tubulin kinase 1	6944	20	1.27669E-172	73.65%	7	F:ATP binding; F:protein kinase activity; F:nucleotide binding; P:protein phosphorylation; F:transferase activity, transferring phosphorus-containing groups; F:kinase activity; P:phosphorylation
c24648_g1_i1	-1.05222	0.000595535	0.0637911	631.036	0.306443	-3.43364	c24648_g1_i1	60s ribosomal protein l26	616	20	1.25263E-48	76.1%	3	F:structural constituent of ribosome; P:translation; C:ribosome	0	IPR005824 (SMART); IPR005756 (TIGRFAM); IPR005824 (PFAM); IPR014722 (G3DSA:2.30.30.GENE3D); IPR005756 (PANTHER); IPR005825 (PROSITE_PATTERNS); IPR005756 (HAMAP); IPR008991 (SUPERFAMILY)
c38304_g1_i1	1.89926	0.000606773	NA	11.185	0.553952	3.42857	c38304_g1_i1	flocculation protein flo11-like isoform x1	2789	18	5.12755E-18	48.17%	0	0		SIGNAL_PEPTIDE_C_REGION (PHOBIUS); SIGNAL_PEPTIDE (PHOBIUS); NON_CYTOPLASMIC_DOMAIN (PHOBIUS); SIGNAL_PEPTIDE_H_REGION (PHOBIUS); SIGNAL_PEPTIDE_N_REGION (PHOBIUS); SignalP-noTM (SIGNALP_EUK); SignalP-TM (SIGNALP_GRAM_POSITIVE); SignalP-noTM (SIGNALP_GRAM_NEGATIVE)
c14346_g1_i1	-0.961283	0.000611409	0.0637911	3100.55	0.280544	-3.4265	c14346_g1_i1	mdl1	744	20	6.13537E-26	59.2%	0	0		no IPS match
c43436_g2_i3	-1.17507	0.000627293	NA	13.7496	0.343635	-3.41953	c43436_g2_i3	endonuclease-reverse transcriptase	1428	2	4.47336E-11	54.5%	0	0		no IPS match
c27931_g1_i1	-0.933399	0.00062836	0.0637911	550.912	0.272998	-3.41907	c27931_g1_i1	ribosomal protein l31	501	20	5.23722E-61	95.75%	3	C:ribosome; P:translation; F:structural constituent of ribosome	0	IPR000054 (PFAM); IPR023621 (G3DSA:3.10.440.GENE3D); IPR000054 (PANTHER); IPR020052 (PROSITE_PATTERNS); IPR023621 (SUPERFAMILY)
c48127_g1_i1	-1.60782	0.00063807	NA	78.3438	0.470825	-3.41489	c48127_g1_i1	hepatocyte nuclear factor 4-gamma isoform x1	4014	20	3.13158E-152	85.15%	8	P:cellular nitrogen compound metabolic process; P:biosynthetic process; C:nucleus; F:signal transducer activity; F:DNA binding; F:ion binding; F:nucleic acid binding transcription factor activity; P:signal transduction	0	IPR001723 (PRINTS); IPR001628 (PRINTS); IPR001628 (SMART); IPR000536 (SMART); IPR008946 (G3DSA:1.10.565.GENE3D); IPR000536 (PFAM); IPR013088 (G3DSA:3.30.50.GENE3D); IPR001628 (PFAM); PTHR24083 (PANTHER); PTHR24083:SF4 (PANTHER); IPR001628 (PROSITE_PATTERNS); IPR001628 (PROSITE_PROFILES); SSF57716 (SUPERFAMILY); IPR008946 (SUPERFAMILY)
c46569_g1_i2	0.79627	0.000666533	NA	195.972	0.233991	3.40299	c46569_g1_i2	camp-regulated phosphoprotein 21 isoform x1	6849	20	1.71903E-36	55.45%	2	F:nucleic acid binding; F:metal ion binding		no IPS match
c36176_g1_i1	-2.02899	0.000698912	NA	173.566	0.598522	-3.39001	c36176_g1_i1	conserved hypothetical protein	1315	20	3.36746E-127	63.75%	0	0		no IPS match
c40994_g1_i1	-0.62364	0.000699172	0.06825	309.597	0.18397	-3.3899	c40994_g1_i1	ebna2 binding protein p100	5685	20	0	65.25%	2	C:intracellular; P:biological_process	0	IPR002999 (SMART); IPR016685 (PIRSF); IPR016071 (SMART); IPR016071 (PFAM); G3DSA:2.30.30.140 (GENE3D); IPR016071 (G3DSA:2.40.50.GENE3D); IPR002999 (PFAM); IPR016071 (G3DSA:2.40.50.GENE3D); PTHR12302:SF2 (PANTHER); PTHR12302 (PANTHER); IPR002999 (PROSITE_PROFILES); IPR016071 (PROSITE_PROFILES); IPR016071 (PROSITE_PROFILES); IPR016071 (PROSITE_PROFILES); IPR016071 (PROSITE_PROFILES); IPR016071 (SUP…
c27308_g1_i1	-0.977572	0.000752168	0.0694487	666.784	0.290096	-3.36982	c27308_g1_i1	60s ribosomal protein l36	456	20	6.44688E-51	89.95%	5	F:structural constituent of ribosome; P:translation; C:ribonucleoprotein complex; C:ribosome; C:intracellular
c31767_g1_i1	-0.836936	0.000817398	0.0694487	752.633	0.250068	-3.34684	c31767_g1_i1	ribosomal protein ubq l40e	652	20	1.89961E-64	97.2%	3	F:molecular_function; C:ribosome; P:translation; F:structural constituent of ribosome	0	IPR019956 (PRINTS); IPR000626 (SMART); IPR000626 (PFAM); IPR001975 (PFAM); G3DSA:3.10.20.90 (GENE3D); PTHR10666 (PANTHER); IPR019954 (PROSITE_PATTERNS); IPR000626 (PROSITE_PROFILES); IPR029071 (SUPERFAMILY)
c42350_g2_i1	-2.03366	0.000820286	NA	4.75701	0.607814	-3.34586	c42350_g2_i1	hypothetical protein L798_06492	1000	2	6.62055E-7	59.0%	0	0		NON_CYTOPLASMIC_DOMAIN (PHOBIUS); TRANSMEMBRANE (PHOBIUS); CYTOPLASMIC_DOMAIN (PHOBIUS); TRANSMEMBRANE (PHOBIUS); CYTOPLASMIC_DOMAIN (PHOBIUS); TMhelix (TMHMM); TMhelix (TMHMM)
c31273_g1_i2	-0.890577	0.000831575	NA	189.884	0.266475	-3.34207	c31273_g1_i2	ribosomal protein s30	670	20	6.7613E-36	69.2%	3	F:molecular_function; P:translation; F:structural constituent of ribosome; C:ribosome	0	IPR000626 (PFAM); G3DSA:3.10.20.90 (GENE3D); IPR006846 (PFAM); PTHR12650 (PANTHER); IPR000626 (PROSITE_PROFILES); IPR029071 (SUPERFAMILY)
c46381_g1_i1	2.12412	0.000861728	NA	37.9725	0.637459	3.33217	c46381_g1_i1	chitin synthase	5614	20	0	72.6%	1	F:transferase activity, transferring glycosyl groups	0	Coil (COILS); PF03142 (PFAM); IPR029044 (G3DSA:3.90.550.GENE3D); PTHR22914:SF8 (PANTHER); IPR004835 (PANTHER); CYTOPLASMIC_DOMAIN (PHOBIUS); NON_CYTOPLASMIC_DOMAIN (PHOBIUS); TRANSMEMBRANE (PHOBIUS); TRANSMEMBRANE (PHOBIUS); NON_CYTOPLASMIC_DOMAIN (PHOBIUS); TRANSMEMBRANE (PHOBIUS); NON_CYTOPLASMIC_DOMAIN (PHOBIUS); TRANSMEMBRANE (PHOBIUS); CYTOPLASMIC_DOMAIN (PHOBIUS); CYTOPLASMIC_DOMAIN (PHOBIU…
c27385_g1_i1	-0.936672	0.000864507	0.0694487	937.957	0.281176	-3.33127	c27385_g1_i1	60s ribosomal protein l18	789	20	3.74953E-80	85.05%	5	F:structural constituent of ribosome; P:translation; C:ribonucleoprotein complex; C:ribosome; C:intracellular
c39396_g1_i1	0.579341	0.00087148	0.0694487	520.503	0.174027	3.32903	c39396_g1_i1	isoform a	6647	20	0	54.1%	4	F:ATP binding; F:nucleotide binding; F:nucleoside-triphosphatase activity; C:microtubule associated complex		no IPS match
c42209_g1_i1	-1.00772	0.000886718	NA	109.36	0.303145	-3.3242	c42209_g1_i1	seryl-trna cytoplasmic	2969	20	0	84.6%	6	C:cytoplasm; F:ion binding; F:ligase activity; P:tRNA metabolic process; P:cellular amino acid metabolic process; P:translation	EC:6.1.1.11	Coil (COILS); IPR002317 (PRINTS); IPR002314 (PFAM); IPR015866 (G3DSA:1.10.287.GENE3D); IPR010987 (G3DSA:1.20.1050.GENE3D); IPR015866 (PFAM); G3DSA:3.30.930.10 (GENE3D); IPR002317 (TIGRFAM); PTHR11778:SF0 (PANTHER); IPR002317 (PANTHER); IPR006195 (PROSITE_PROFILES); IPR010987 (SUPERFAMILY); SSF55681 (SUPERFAMILY); IPR010978 (SUPERFAMILY)
c43752_g2_i1	-0.922254	0.000913273	NA	94.4653	0.278125	-3.31596	c43752_g2_i1	transducin beta-like protein 2	2220	20	3.09246E-140	68.2%	10	F:protein tyrosine phosphatase activity; P:dephosphorylation; P:7-methylguanosine mRNA capping; P:mRNA processing; F:phosphatase activity; F:protein tyrosine/serine/threonine phosphatase activity; F:hydrolase activity; P:peptidyl-tyrosine dephosphorylation; F:mRNA guanylyltransferase activity; P:protein dephosphorylation		no IPS match
c31284_g1_i1	-1.29761	0.000948323	NA	115.315	0.392569	-3.30543	c31284_g1_i1	hypothetical protein L798_04004	980	4	4.7612E-10	75.5%	0	0		CYTOPLASMIC_DOMAIN (PHOBIUS); TRANSMEMBRANE (PHOBIUS); NON_CYTOPLASMIC_DOMAIN (PHOBIUS)
c33877_g1_i1	-0.937142	0.000963771	0.0694487	1002.28	0.283906	-3.30089	c33877_g1_i1	ubiquitin ribosomal protein s27ae fusion protein	810	20	3.49916E-60	77.2%	3	F:molecular_function; C:ribosome; P:translation; F:structural constituent of ribosome	0	IPR019956 (PRINTS); IPR000626 (SMART); IPR002906 (PFAM); G3DSA:3.10.20.90 (GENE3D); IPR000626 (PFAM); PTHR10666 (PANTHER); PTHR10666:SF99 (PANTHER); IPR019954 (PROSITE_PATTERNS); IPR000626 (PROSITE_PROFILES); IPR029071 (SUPERFAMILY); IPR011332 (SUPERFAMILY)
c37479_g1_i3	2.25677	0.000966175	NA	8.28213	0.68383	3.3002	c37479_g1_i3	neurogenic locus notch homolog protein 1-like	904	5	1.23801E-6	51.0%	0	0		IPR006149 (PFAM)
c70659_g1_i1	-1.00057	0.000976385	0.0694487	835.779	0.303456	-3.29724	c70659_g1_i1	ribosomal protein s20	546	20	9.69452E-53	90.45%	3	P:translation; F:structural constituent of ribosome; C:ribosome	0	IPR001848 (PRINTS); IPR027486 (PFAM); IPR005729 (TIGRFAM); IPR027486 (G3DSA:3.30.70.GENE3D); PTHR11700:SF8 (PANTHER); IPR001848 (PANTHER); IPR001848 (HAMAP); IPR027486 (SUPERFAMILY)
c31273_g1_i1	-0.794085	0.000977065	0.0694487	405.7	0.240847	-3.29705	c31273_g1_i1	ribosomal protein s30	1470	20	2.70917E-35	69.2%	3	F:molecular_function; C:ribosome; P:translation; F:structural constituent of ribosome	0	IPR000626 (PFAM); IPR006846 (PFAM); G3DSA:3.10.20.90 (GENE3D); PTHR12650 (PANTHER); IPR000626 (PROSITE_PROFILES); IPR029071 (SUPERFAMILY)
c37479_g1_i4	2.55945	0.000985331	NA	4.8863	0.776842	3.29468	c37479_g1_i4	multiple epidermal growth factor-like domains protein partial	282	1	3.38268E-7	50.0%	0	0		G3DSA:2.170.300.10 (GENE3D); IPR013032 (PFAM); IPR006149 (PFAM); IPR013032 (PROSITE_PATTERNS)
c43241_g1_i1	-1.25629	0.000999558	NA	79.7321	0.381777	-3.29065	c43241_g1_i1	cyclic amp response element-binding protein a-like	4005	20	3.21174E-56	64.05%	4	F:nucleic acid binding transcription factor activity; F:DNA binding; P:cellular nitrogen compound metabolic process; P:biosynthetic process	0	Coil (COILS); IPR004827 (SMART); IPR004827 (PFAM); G3DSA:1.20.5.170 (GENE3D); PTHR22952 (PANTHER); PTHR22952:SF7 (PANTHER); IPR004827 (PROSITE_PATTERNS); IPR004827 (PROSITE_PROFILES); SSF57959 (SUPERFAMILY)
c48206_g1_i1	0.511486	0.00100894	NA	195.894	0.15556	3.28802	c48206_g1_i1	interactor protein for cytohesin exchange factors 1	6374	20	2.75499E-97	57.7%	1	F:phospholipid binding		no IPS match
c32921_g1_i1	2.17736	0.00101377	0.0694487	712.836	0.662481	3.28668	c32921_g1_i1	neuropeptide like precursor 3-like	735	12	8.53639E-20	69.33%	0	0		no IPS match
c46594_g1_i2	1.59472	0.001033	NA	24.2673	0.485992	3.28138	c46594_g1_i2	dipeptidyl aminopeptidase-like protein 6-like isoform 2	6230	20	1.37706E-101	80.95%	2	P:biological_process; F:peptidase activity	0	IPR029058 (G3DSA:3.40.50.GENE3D); IPR001375 (PFAM); PTHR11731 (PANTHER); PTHR11731:SF22 (PANTHER); IPR029058 (SUPERFAMILY)
c44895_g1_i1	-1.59393	0.00105461	0.0694487	595.603	0.486616	-3.27554	c44895_g1_i1	neuroserpin isoform x2	1273	20	8.11214E-46	55.75%	1	C:extracellular space	0	IPR023796 (SMART); G3DSA:2.30.39.10 (GENE3D); G3DSA:3.30.497.10 (GENE3D); IPR023796 (PFAM); IPR000215 (PANTHER); PTHR11461:SF52 (PANTHER); IPR023796 (SUPERFAMILY)
c25458_g1_i1	-0.921373	0.00108514	0.0694487	716.786	0.281984	-3.26747	c25458_g1_i1	40s ribosomal protein s12	600	20	1.00695E-60	89.0%	3	C:ribosome; F:structural constituent of ribosome; P:translation	0	IPR000530 (PRINTS); IPR004038 (PFAM); IPR029064 (G3DSA:3.30.1330.GENE3D); IPR000530 (PANTHER); IPR029064 (SUPERFAMILY)
c1475_g1_i1	-0.990116	0.00110829	0.0694487	793.202	0.303578	-3.26149	c1475_g1_i1	60s ribosomal protein l24	578	20	1.80471E-45	67.2%	1	C:ribosome		Coil (COILS); IPR011017 (SMART); IPR023441 (G3DSA:2.30.170.GENE3D); IPR000988 (PFAM); IPR000988 (PANTHER); SSF57716 (SUPERFAMILY)
c46178_g1_i2	-1.21222	0.00112119	NA	157.125	0.372052	-3.25821	c46178_g1_i2	cytochrome p450	2286	20	2.24847E-101	57.1%	13	F:heme binding; F:iron ion binding; C:membrane; F:oxidoreductase activity, acting on paired donors, with incorporation or reduction of molecular oxygen; F:electron carrier activity; P:oxidation-reduction process; F:oxidoreductase activity; C:endoplasmic reticulum membrane; C:intracellular membrane-bounded organelle; F:metal ion binding; C:endoplasmic reticulum; C:organelle membrane; F:monooxygena…		SIGNAL_PEPTIDE_C_REGION (PHOBIUS); SIGNAL_PEPTIDE_N_REGION (PHOBIUS); SIGNAL_PEPTIDE_H_REGION (PHOBIUS); SIGNAL_PEPTIDE (PHOBIUS); NON_CYTOPLASMIC_DOMAIN (PHOBIUS); SignalP-noTM (SIGNALP_GRAM_NEGATIVE); SignalP-noTM (SIGNALP_EUK); SignalP-TM (SIGNALP_GRAM_POSITIVE)
c47551_g3_i4	-0.57056	0.0011775	0.0694487	211.375	0.175867	-3.24427	c47551_g3_i4	craniofacial development protein 2-like	6578	20	1.59262E-148	57.75%	6	F:RNA binding; P:RNA-dependent DNA replication; F:endonuclease activity; F:RNA-directed DNA polymerase activity; P:proteolysis; F:cysteine-type endopeptidase activity		IPR005135 (G3DSA:3.60.10.GENE3D); IPR027124 (PANTHER); PTHR23227:SF43 (PANTHER); IPR005135 (SUPERFAMILY)
c91910_g1_i1	-2.04918	0.00118561	NA	7.96139	0.632012	-3.24232	c91910_g1_i1	histone h3	698	20	2.52681E-60	90.05%	0	0		no IPS match
c14471_g1_i1	-1.00219	0.00119197	0.0694487	716.511	0.309244	-3.24079	c14471_g1_i1	60s ribosomal protein l35a	583	20	1.17387E-47	87.3%	3	P:translation; F:structural constituent of ribosome; C:ribosome	0	IPR001780 (PFAM); IPR001780 (PANTHER); PTHR10902:SF0 (PANTHER); IPR018266 (PROSITE_PATTERNS); IPR009000 (SUPERFAMILY)
c39297_g1_i1	-1.14973	0.00119633	0.0694487	269.575	0.354881	-3.23975	c39297_g1_i1	pacifastin light chain	897	20	2.45051E-23	53.0%	4	F:peptidase inhibitor activity; P:negative regulation of peptidase activity; P:proteolysis; F:peptidase activity		no IPS match
c70546_g1_i1	-0.88404	0.0012239	0.0694487	692.017	0.273421	-3.23325	c70546_g1_i1	40s ribosomal protein s26	495	20	4.05404E-53	89.05%	3	F:structural constituent of ribosome; C:ribosome; P:translation	0	IPR000892 (PFAM); IPR000892 (PANTHER); IPR000892 (PROSITE_PATTERNS)
c8886_g1_i1	-1.05758	0.00123136	0.0694487	1056.16	0.327271	-3.23151	c8886_g1_i1	ribosomal protein l7a	1051	20	4.39391E-97	81.4%	2	P:ribosome biogenesis; C:intracellular	0	Coil (COILS); IPR018492 (PRINTS); IPR001921 (PRINTS); IPR029064 (G3DSA:3.30.1330.GENE3D); IPR004038 (PFAM); IPR001921 (PTHR23105:PANTHER); PTHR23105 (PANTHER); IPR004037 (PROSITE_PATTERNS); SignalP-TM (SIGNALP_GRAM_POSITIVE); IPR029064 (SUPERFAMILY)
c36980_g1_i1	-1.86984	0.0012682	NA	5.32587	0.58014	-3.22308	c36980_g1_i1	histone-lysine n-methyltransferase setmar	1017	19	4.86225E-13	49.11%	4	F:methyltransferase activity; F:transferase activity; P:methylation; F:DNA binding		no IPS match
c33905_g1_i1	-1.00168	0.00128005	0.0702285	395.666	0.311042	-3.22042	c33905_g1_i1	60s ribosomal protein l15	839	20	1.29141E-84	79.4%	3	F:structural constituent of ribosome; C:ribosome; P:translation	0	IPR024794 (G3DSA:3.40.1120.GENE3D); IPR000439 (PFAM); IPR000439 (PANTHER); IPR020925 (PROSITE_PATTERNS); IPR012678 (SUPERFAMILY)
c45914_g1_i4	0.632576	0.00129686	NA	77.4861	0.196655	3.21667	c45914_g1_i4	dynactin subunit 1 isoform x1	5275	20	0	52.5%	4	F:molecular_function; P:cytoskeleton-dependent intracellular transport; C:cytoskeleton; C:protein complex	0	Coil (COILS); Coil (COILS); Coil (COILS); Coil (COILS); Coil (COILS); Coil (COILS); Coil (COILS); Coil (COILS); Coil (COILS); Coil (COILS); IPR000938 (SMART); IPR022157 (PFAM); IPR000938 (G3DSA:2.30.30.GENE3D); IPR000938 (PFAM); PTHR18916 (PANTHER); IPR027663 (PTHR18916:PANTHER); IPR000938 (PROSITE_PROFILES); IPR000938 (SUPERFAMILY)
c37649_g2_i5	-1.31088	0.00129877	NA	39.7283	0.407579	-3.21625	c37649_g2_i5	e3 ubiquitin-protein ligase partial	2206	19	1.74894E-10	35.63%	6	F:metal ion binding; P:multicellular organismal development; F:zinc ion binding; P:ubiquitin-dependent protein catabolic process; C:nucleus; F:ligase activity		no IPS match
c46907_g1_i8	1.4916	0.00133258	NA	10.3241	0.464837	3.20887	c46907_g1_i8	piggybac transposable element-derived protein 4-like	2810	7	9.29925E-23	57.29%	0	0		no IPS match
c33905_g1_i2	-0.943948	0.00135866	0.0702285	442.529	0.294681	-3.20329	c33905_g1_i2	60s ribosomal protein l15	857	20	1.33371E-84	79.4%	3	P:translation; C:ribosome; F:structural constituent of ribosome	0	IPR000439 (PFAM); IPR024794 (G3DSA:3.40.1120.GENE3D); IPR000439 (PANTHER); IPR020925 (PROSITE_PATTERNS); IPR012678 (SUPERFAMILY)
c44115_g1_i1	-1.01972	0.00136039	NA	22.5337	0.31837	-3.20293	c44115_g1_i1	guanine nucleotide-binding protein subunit beta-like protein 1	1495	20	2.52181E-28	49.25%	9	C:mitochondrion; P:regulation of mitochondrial membrane potential; P:apoptotic process; P:intracellular signal transduction; F:molecular_function; C:cytoplasm; C:internal side of plasma membrane; P:social behavior; P:G-protein coupled receptor signaling pathway
c47920_g1_i3	0.790129	0.0013671	NA	50.4139	0.246799	3.20151	c47920_g1_i3	isoform q	8699	20	0	72.0%	3	P:transport; C:cellular_component; F:transmembrane transporter activity	0	IPR006028 (PRINTS); G3DSA:1.20.58.390 (GENE3D); IPR006029 (PFAM); IPR006202 (G3DSA:2.70.170.GENE3D); IPR006202 (PFAM); PTHR18945:SF438 (PANTHER); IPR006201 (PANTHER); TRANSMEMBRANE (PHOBIUS); NON_CYTOPLASMIC_DOMAIN (PHOBIUS); TRANSMEMBRANE (PHOBIUS); NON_CYTOPLASMIC_DOMAIN (PHOBIUS); CYTOPLASMIC_DOMAIN (PHOBIUS); TRANSMEMBRANE (PHOBIUS); CYTOPLASMIC_DOMAIN (PHOBIUS); TRANSMEMBRANE (PHOBIUS); CYTO…
c932_g1_i1	-1.09403	0.00141365	0.0702285	672.845	0.342757	-3.19185	c932_g1_i1	60s ribosomal protein l27a	550	20	1.29259E-60	83.0%	3	P:translation; F:structural constituent of ribosome; C:ribosome	0	IPR021131 (PFAM); G3DSA:3.100.10.10 (GENE3D); PTHR11721:SF3 (PANTHER); PTHR11721 (PANTHER); IPR001196 (PROSITE_PATTERNS); IPR021131 (SUPERFAMILY)
c44895_g3_i1	-1.48137	0.00142661	0.0702285	216.142	0.464494	-3.18921	c44895_g3_i1	serine protease inhibitor	997	20	1.19343E-8	69.35%	3	F:serine-type endopeptidase inhibitor activity; P:proteolysis; F:peptidase activity		NON_CYTOPLASMIC_DOMAIN (PHOBIUS); SIGNAL_PEPTIDE_C_REGION (PHOBIUS); SIGNAL_PEPTIDE_N_REGION (PHOBIUS); SIGNAL_PEPTIDE (PHOBIUS); SIGNAL_PEPTIDE_H_REGION (PHOBIUS)
c6952_g1_i1	-0.901759	0.00143034	0.0702285	1072.24	0.28282	-3.18846	c6952_g1_i1	ribosomal protein l3	1324	20	0	88.6%	3	P:translation; C:ribosome; F:structural constituent of ribosome	0	IPR000597 (PFAM); G3DSA:2.40.30.10 (GENE3D); G3DSA:3.30.1430.10 (GENE3D); PTHR11363 (PANTHER); IPR019926 (PROSITE_PATTERNS); SignalP-TM (SIGNALP_GRAM_POSITIVE); IPR009000 (SUPERFAMILY)
c29707_g1_i1	2.42219	0.00143321	NA	13.8263	0.759812	3.18788	c29707_g1_i1	long wavelength-sensitive opsin 3a	362	20	1.25612E-9	73.1%	11	F:photoreceptor activity; C:integral to membrane; C:membrane; P:protein-chromophore linkage; F:G-protein coupled receptor activity; P:response to stimulus; P:signal transduction; F:signal transducer activity; P:G-protein coupled receptor signaling pathway; P:phototransduction; P:visual perception		NON_CYTOPLASMIC_DOMAIN (PHOBIUS); TRANSMEMBRANE (PHOBIUS); CYTOPLASMIC_DOMAIN (PHOBIUS)
c11119_g1_i1	-0.826741	0.001436	0.0702285	390.516	0.259385	-3.18732	c11119_g1_i1	ribosomal protein l29	2097	20	1.48716E-19	90.15%	4	F:structural constituent of ribosome; P:translation; C:ribosome; C:intracellular		CYTOPLASMIC_DOMAIN (PHOBIUS); TRANSMEMBRANE (PHOBIUS); NON_CYTOPLASMIC_DOMAIN (PHOBIUS); TMhelix (TMHMM)
c10884_g1_i1	-1.11524	0.00145636	0.0702285	240.502	0.350348	-3.18324	c10884_g1_i1	protein transport protein sec61 subunit beta	707	20	1.82639E-29	73.05%	0	0		no IPS match
c44675_g1_i1	-1.3675	0.00146655	0.0702285	223.09	0.429866	-3.18122	c44675_g1_i1	mannose-1-phosphate guanyltransferase beta-like	4539	20	2.48284E-145	80.8%	2	P:biosynthetic process; F:nucleotidyltransferase activity	0	IPR001451 (PFAM); IPR005835 (PFAM); IPR029044 (G3DSA:3.90.550.GENE3D); G3DSA:2.160.10.10 (GENE3D); PTHR22572:SF75 (PANTHER); PTHR22572 (PANTHER); IPR018357 (PROSITE_PATTERNS); IPR029044 (SUPERFAMILY)
c42432_g1_i1	-1.12542	0.00149869	NA	18.3892	0.354471	-3.17494	c42432_g1_i1	arylamine n-acetyltransferase	1360	16	3.89849E-17	46.0%	2	P:biological_process; F:transferase activity, transferring acyl groups	EC:2.3.1	G3DSA:3.30.2140.10 (GENE3D); IPR001447 (PFAM); SSF54001 (SUPERFAMILY)
c38557_g3_i1	-0.91261	0.00151306	NA	47.3057	0.287693	-3.17217	c38557_g3_i1	serine protease snake	1236	20	3.70163E-64	60.3%	2	F:peptidase activity; P:biological_process	EC:3.4.21	IPR001314 (PRINTS); IPR001254 (SMART); G3DSA:2.40.10.10 (GENE3D); G3DSA:2.40.10.10 (GENE3D); IPR001254 (PFAM); PTHR24260:SF46 (PANTHER); PTHR24260 (PANTHER); IPR018114 (PROSITE_PATTERNS); IPR018114 (PROSITE_PATTERNS); IPR001254 (PROSITE_PROFILES); IPR009003 (SUPERFAMILY)
c30829_g1_i1	-0.956763	0.00152976	0.0718987	591.001	0.301915	-3.16898	c30829_g1_i1	ribosomal protein l35	523	20	9.60834E-39	75.1%	3	C:ribosome; F:structural constituent of ribosome; P:translation	0	Coil (COILS); IPR001854 (G3DSA:1.10.287.GENE3D); IPR001854 (TIGRFAM); IPR001854 (PFAM); PTHR13872 (PANTHER); IPR018254 (PROSITE_PATTERNS); IPR001854 (HAMAP); IPR001854 (SUPERFAMILY)
c41796_g1_i1	-0.69463	0.00154291	NA	98.0953	0.219369	-3.16649	c41796_g1_i1	acetyl-coenzyme a transporter 1	2565	20	1.9333E-173	67.95%	3	P:acetyl-CoA transport; C:integral to membrane; F:acetyl-CoA transporter activity		no IPS match
c37076_g1_i1	-1.07065	0.0015656	0.0722455	742.107	0.338574	-3.16224	c37076_g1_i1	40s ribosomal protein s9	1871	20	1.03621E-85	91.85%	4	F:rRNA binding; P:translation; F:structural constituent of ribosome; C:ribosome	0	IPR002942 (SMART); IPR002942 (PFAM); IPR001912 (PFAM); IPR005710 (TIGRFAM); IPR002942 (G3DSA:3.10.290.GENE3D); IPR022801 (PANTHER); IPR018079 (PROSITE_PATTERNS); IPR002942 (PROSITE_PROFILES); SSF55174 (SUPERFAMILY)
c39313_g1_i1	2.18041	0.00159074	NA	14.7682	0.690529	3.1576	c39313_g1_i1	isoform b	1295	15	7.55982E-15	71.33%	3	C:extracellular space; F:G-protein coupled receptor binding; P:G-protein coupled receptor signaling pathway		SIGNAL_PEPTIDE (PHOBIUS); NON_CYTOPLASMIC_DOMAIN (PHOBIUS); SIGNAL_PEPTIDE_N_REGION (PHOBIUS); SIGNAL_PEPTIDE_C_REGION (PHOBIUS); SIGNAL_PEPTIDE_H_REGION (PHOBIUS); SignalP-TM (SIGNALP_GRAM_POSITIVE); SignalP-noTM (SIGNALP_GRAM_NEGATIVE); SignalP-noTM (SIGNALP_EUK); TMhelix (TMHMM)
c45401_g1_i3	1.10729	0.00161265	NA	90.6855	0.351119	3.15361	c45401_g1_i3	nuclear protein mdm1 isoform x1	7942	20	2.48538E-79	40.25%	0	0		CYTOPLASMIC_DOMAIN (PHOBIUS); NON_CYTOPLASMIC_DOMAIN (PHOBIUS); TRANSMEMBRANE (PHOBIUS); TMhelix (TMHMM)
c44772_g1_i1	1.9003	0.00162894	NA	8.51372	0.603142	3.15067	c44772_g1_i1	PREDICTED: uncharacterized protein LOC103311565, partial	2865	20	3.74153E-64	66.6%	0	0		IPR008042 (PFAM); PTHR22955:SF3 (PANTHER); PTHR22955 (PANTHER)
c37628_g1_i1	-1.06375	0.00166464	0.0726845	291.746	0.338306	-3.14434	c37628_g1_i1	isoform a	898	20	3.45005E-17	43.9%	0	0		IPR006149 (PFAM); CYTOPLASMIC_DOMAIN (PHOBIUS); NON_CYTOPLASMIC_DOMAIN (PHOBIUS); SIGNAL_PEPTIDE (PHOBIUS); SIGNAL_PEPTIDE_C_REGION (PHOBIUS); SIGNAL_PEPTIDE_N_REGION (PHOBIUS); TRANSMEMBRANE (PHOBIUS); SIGNAL_PEPTIDE_H_REGION (PHOBIUS); SignalP-noTM (SIGNALP_EUK); IPR009030 (SUPERFAMILY)
c26945_g1_i1	-1.04415	0.00167082	0.0726845	336.613	0.332188	-3.14325	c26945_g1_i1	40s ribosomal protein s11	618	20	7.2927E-73	94.2%	5	F:structural constituent of ribosome; P:translation; C:ribonucleoprotein complex; C:ribosome; C:intracellular
c25426_g1_i1	-0.807907	0.00167464	0.0726845	503.681	0.257084	-3.14258	c25426_g1_i1	40s ribosomal protein s13	2419	20	1.92767E-74	95.95%	1	F:molecular_function; F:ion binding	0	IPR001841 (SMART); IPR001965 (SMART); IPR013083 (G3DSA:3.30.40.GENE3D); IPR019787 (PFAM); IPR001841 (PFAM); IPR013083 (G3DSA:3.30.40.GENE3D); PTHR15242 (PANTHER); PTHR15242:SF0 (PANTHER); IPR017907 (PROSITE_PATTERNS); IPR019786 (PROSITE_PATTERNS); IPR019787 (PROSITE_PROFILES); IPR001841 (PROSITE_PROFILES); SSF57850 (SUPERFAMILY); IPR011011 (SUPERFAMILY)
c34906_g1_i1	-0.920806	0.00168967	0.0726845	1418.66	0.293253	-3.13997	c34906_g1_i1	40s ribosomal protein s3a	939	20	3.0433E-120	89.75%	7	F:structural constituent of ribosome; P:translation; C:cytoplasm; C:cytosolic small ribosomal subunit; C:ribonucleoprotein complex; C:ribosome; C:intracellular		no IPS match
c46074_g1_i2	1.00604	0.00169083	NA	30.8996	0.320419	3.13977	c46074_g1_i2	post-gpi attachment to proteins factor 2-like	4987	20	9.88602E-95	66.75%	9	P:protein transport; C:integral to membrane; C:membrane; F:protein transporter activity; C:Golgi membrane; C:Golgi apparatus; C:endoplasmic reticulum membrane; P:GPI anchor biosynthetic process; C:endoplasmic reticulum		IPR019402 (PFAM); PTHR12892 (PANTHER); PTHR12892:SF11 (PANTHER); TRANSMEMBRANE (PHOBIUS); TRANSMEMBRANE (PHOBIUS); CYTOPLASMIC_DOMAIN (PHOBIUS); CYTOPLASMIC_DOMAIN (PHOBIUS); TRANSMEMBRANE (PHOBIUS); TRANSMEMBRANE (PHOBIUS); NON_CYTOPLASMIC_DOMAIN (PHOBIUS); CYTOPLASMIC_DOMAIN (PHOBIUS); NON_CYTOPLASMIC_DOMAIN (PHOBIUS); CYTOPLASMIC_DOMAIN (PHOBIUS); NON_CYTOPLASMIC_DOMAIN (PHOBIUS); TRANSMEMBRAN…
c46094_g3_i1	1.59281	0.00170901	NA	8.95976	0.50781	3.13663	c46094_g3_i1	rna-directed dna polymerase from mobile element jockey-like	2638	20	2.08812E-29	43.6%	0	0		no IPS match
c46205_g2_i5	-2.20369	0.00172995	NA	23.8119	0.703367	-3.13306	c46205_g2_i5	aael004188- partial	2219	6	1.92461E-49	44.17%	0	0		Coil (COILS); Coil (COILS); NON_CYTOPLASMIC_DOMAIN (PHOBIUS); CYTOPLASMIC_DOMAIN (PHOBIUS); TRANSMEMBRANE (PHOBIUS)
c35417_g1_i2	2.34314	0.00173594	NA	16.175	0.748117	3.13204	c35417_g1_i2	transposase	1422	20	3.06913E-12	58.5%	0	0		no IPS match
c37431_g1_i2	2.67155	0.00175326	NA	8.31868	0.853768	3.12913	c37431_g1_i2	larval cuticle protein a3a	644	20	3.98085E-19	71.7%	1	F:structural molecule activity	0	IPR000618 (PRINTS); IPR000618 (PFAM); PTHR12236 (PANTHER); PTHR12236:SF12 (PANTHER); SIGNAL_PEPTIDE (PHOBIUS); NON_CYTOPLASMIC_DOMAIN (PHOBIUS); SIGNAL_PEPTIDE_N_REGION (PHOBIUS); SIGNAL_PEPTIDE_C_REGION (PHOBIUS); SIGNAL_PEPTIDE_H_REGION (PHOBIUS); IPR000618 (PROSITE_PROFILES)
c104842_g1_i1	-2.65893	0.001767	NA	1.72865	0.850358	-3.12683	c104842_g1_i1	saccharopine dehydrogenase	531	20	6.68608E-80	65.4%	0	0		PTHR12286:SF4 (PANTHER); PTHR12286 (PANTHER); TRANSMEMBRANE (PHOBIUS); NON_CYTOPLASMIC_DOMAIN (PHOBIUS); CYTOPLASMIC_DOMAIN (PHOBIUS); TMhelix (TMHMM)
c46569_g1_i1	0.711244	0.00177849	0.0741806	235.254	0.227603	3.12493	c46569_g1_i1	camp-regulated phosphoprotein 21 isoform x1	7125	20	1.78372E-36	55.45%	1	F:molecular_function	0	PR01217 (PRINTS); IPR001374 (SMART); IPR001374 (PFAM); IPR024771 (PFAM); IPR001374 (G3DSA:3.30.1370.GENE3D); PTHR15672 (PANTHER); PTHR15672:SF8 (PANTHER); IPR024771 (PROSITE_PROFILES); IPR001374 (PROSITE_PROFILES); IPR001374 (SUPERFAMILY)
c36129_g1_i1	-0.967771	0.00178291	0.0741806	895.996	0.309766	-3.1242	c36129_g1_i1	guanine nucleotide-binding protein subunit beta-like protein	1113	20	5.55213E-178	94.55%	1	F:molecular_function	0	IPR020472 (PRINTS); IPR001680 (SMART); IPR015943 (G3DSA:2.130.10.GENE3D); IPR001680 (PFAM); IPR015943 (G3DSA:2.130.10.GENE3D); PTHR19868:SF0 (PANTHER); PTHR19868 (PANTHER); IPR019775 (PROSITE_PATTERNS); IPR019775 (PROSITE_PATTERNS); IPR019775 (PROSITE_PATTERNS); IPR019775 (PROSITE_PATTERNS); IPR001680 (PROSITE_PROFILES); IPR001680 (PROSITE_PROFILES); IPR001680 (PROSITE_PROFILES); IPR017986 (PROSI…
c26514_g1_i1	-0.825931	0.00185635	0.0753293	912.703	0.265376	-3.1123	c26514_g1_i1	40s ribosomal protein s14	622	20	6.93291E-55	82.7%	8	F:structural constituent of ribosome; P:translation; C:ribonucleoprotein complex; C:ribosome; F:molecular_function; C:cytosolic small ribosomal subunit; P:biological_process; C:cellular_component
c35456_g1_i1	-0.918993	0.00186988	0.0753293	846.361	0.295481	-3.11016	c35456_g1_i1	60s ribosomal protein l9	749	20	2.49308E-91	95.1%	4	C:ribosome; F:structural constituent of ribosome; P:translation; F:rRNA binding	0	IPR000702 (PIRSF); IPR020040 (PFAM); IPR020040 (G3DSA:3.90.930.GENE3D); IPR020040 (G3DSA:3.90.930.GENE3D); IPR000702 (PANTHER); PTHR11655:SF16 (PANTHER); IPR002359 (PROSITE_PATTERNS); IPR020040 (SUPERFAMILY); IPR020040 (SUPERFAMILY)
c6725_g2_i1	-2.40749	0.0018931	NA	3.44705	0.774984	-3.10651	c6725_g2_i1	chaperone regulator	941	20	1.80756E-96	72.35%	2	F:molecular_function; F:unfolded protein binding; P:protein folding	0	IPR001623 (PRINTS); IPR001623 (SMART); IPR001623 (G3DSA:1.10.287.GENE3D); IPR001305 (PFAM); IPR001623 (PFAM); IPR001305 (G3DSA:2.10.230.GENE3D); G3DSA:2.60.260.20 (GENE3D); PTHR24076:SF1 (PANTHER); PTHR24076 (PANTHER); IPR018253 (PROSITE_PATTERNS); IPR001305 (PROSITE_PROFILES); IPR001623 (PROSITE_PROFILES); SignalP-TM (SIGNALP_GRAM_POSITIVE); IPR008971 (SUPERFAMILY); IPR001305 (SUPERFAMILY); IPR0…
c45812_g1_i1	1.51477	0.00189658	NA	46.2788	0.487698	3.10597	c45812_g1_i1	dep domain-containing protein ddb_g0279099-like	3678	20	3.81372E-48	49.6%	3	F:molecular_function; P:biological_process; C:extracellular region	0	IPR002557 (SMART); IPR002557 (G3DSA:2.170.140.GENE3D); IPR002557 (PFAM); PTHR22933 (PANTHER); PTHR22933:SF8 (PANTHER); SIGNAL_PEPTIDE_C_REGION (PHOBIUS); NON_CYTOPLASMIC_DOMAIN (PHOBIUS); SIGNAL_PEPTIDE (PHOBIUS); SIGNAL_PEPTIDE_H_REGION (PHOBIUS); SIGNAL_PEPTIDE_N_REGION (PHOBIUS); IPR002557 (PROSITE_PROFILES); SignalP-TM (SIGNALP_GRAM_POSITIVE); SignalP-noTM (SIGNALP_EUK); IPR002557 (SUPERFAMIL…
c40189_g1_i1	-0.761872	0.00191411	NA	79.0102	0.245508	-3.10324	c40189_g1_i1	ets-like proteinous factor	2475	20	2.04649E-55	51.35%	5	P:regulation of transcription, DNA-dependent; F:sequence-specific DNA binding; C:nucleus; F:sequence-specific DNA binding transcription factor activity; F:DNA binding		no IPS match
c41538_g1_i1	1.4642	0.00194763	NA	10.2723	0.472611	3.0981	c41538_g1_i1	zinc finger protein 729-like	3590	20	2.58563E-142	49.95%	1	F:molecular_function; F:ion binding	0	IPR015880 (SMART); PF13912 (PFAM); IPR013087 (G3DSA:3.30.160.GENE3D); IPR013087 (G3DSA:3.30.160.GENE3D); IPR013087 (G3DSA:3.30.160.GENE3D); IPR013087 (G3DSA:3.30.160.GENE3D); PF13465 (PFAM); IPR007087 (PFAM); IPR013087 (G3DSA:3.30.160.GENE3D); IPR013087 (G3DSA:3.30.160.GENE3D); IPR013087 (G3DSA:3.30.160.GENE3D); PF13894 (PFAM); PTHR24409 (PANTHER); PTHR24409:SF14 (PANTHER); IPR007087 (PROSITE_PAT…
c34404_g1_i1	-1.5422	0.00196145	NA	47.5424	0.498126	-3.09601	c34404_g1_i1	solute carrier family 35 member b1	1581	20	3.68944E-110	72.55%	1	P:transmembrane transport	0	IPR013657 (PFAM); PTHR10778:SF10 (PANTHER); PTHR10778 (PANTHER); NON_CYTOPLASMIC_DOMAIN (PHOBIUS); NON_CYTOPLASMIC_DOMAIN (PHOBIUS); NON_CYTOPLASMIC_DOMAIN (PHOBIUS); TRANSMEMBRANE (PHOBIUS); NON_CYTOPLASMIC_DOMAIN (PHOBIUS); CYTOPLASMIC_DOMAIN (PHOBIUS); TRANSMEMBRANE (PHOBIUS); TRANSMEMBRANE (PHOBIUS); TRANSMEMBRANE (PHOBIUS); CYTOPLASMIC_DOMAIN (PHOBIUS); TRANSMEMBRANE (PHOBIUS); CYTOPLASMIC_D…
c34450_g1_i1	-0.949543	0.00197161	0.0781865	1451.65	0.306851	-3.09448	c34450_g1_i1	60s ribosomal protein l4	1681	20	2.24443E-169	89.15%	3	P:translation; C:ribosome; F:structural constituent of ribosome	0	IPR025755 (PFAM); IPR023574 (G3DSA:3.40.1370.GENE3D); IPR002136 (PFAM); PTHR19431 (PANTHER); IPR023574 (SUPERFAMILY)
c44198_g2_i1	-0.545173	0.00197837	NA	84.8276	0.176234	-3.09346	c44198_g2_i1	signal recognition particle 19 kda protein	1024	20	5.58627E-49	85.05%	3	F:7S RNA binding; P:SRP-dependent cotranslational protein targeting to membrane; C:signal recognition particle
c6939_g1_i1	-0.98014	0.0020638	0.0793047	537.22	0.318135	-3.08089	c6939_g1_i1	60s ribosomal protein l34	548	20	6.72926E-46	84.35%	3	C:ribosome; F:structural constituent of ribosome; P:translation	0	IPR008195 (PRINTS); IPR008195 (PFAM); IPR008195 (PANTHER); IPR018065 (PROSITE_PATTERNS); IPR008195 (HAMAP)
c25080_g1_i1	-2.43257	0.00207752	NA	2.8693	0.790071	-3.07892	c25080_g1_i1	glyceraldehyde 3-phosphate partial	1178	20	2.54909E-168	93.75%	9	F:NAD binding; F:NADP binding; C:cytoplasm; P:oxidation-reduction process; F:oxidoreductase activity, acting on the aldehyde or oxo group of donors, NAD or NADP as acceptor; P:glycolysis; F:oxidoreductase activity; P:glucose metabolic process; F:glyceraldehyde-3-phosphate dehydrogenase (NAD+) (phosphorylating) activity		SignalP-TM (SIGNALP_GRAM_POSITIVE)
c31993_g1_i1	-0.811711	0.00208968	0.0793047	646.877	0.263784	-3.07718	c31993_g1_i1	40s ribosomal protein s23	593	20	3.38356E-74	97.0%	3	P:translation; F:structural constituent of ribosome; C:ribosome	0	IPR006032 (PIRSF); IPR006032 (PFAM); IPR005680 (TIGRFAM); IPR012340 (G3DSA:2.40.50.GENE3D); IPR006032 (PANTHER); IPR006032 (PROSITE_PATTERNS); IPR012340 (SUPERFAMILY)
c34247_g3_i1	1.98826	0.00210248	NA	6.82478	0.646513	3.07536	c34247_g3_i1	isoform c	1705	20	1.93852E-51	80.3%	3	P:biological_process; F:molecular_function; C:extracellular region	0	Coil (COILS); IPR002557 (SMART); IPR002557 (PFAM); IPR002557 (G3DSA:2.170.140.GENE3D); PTHR22933 (PANTHER); PTHR22933:SF10 (PANTHER); SIGNAL_PEPTIDE_N_REGION (PHOBIUS); SIGNAL_PEPTIDE_C_REGION (PHOBIUS); SIGNAL_PEPTIDE (PHOBIUS); NON_CYTOPLASMIC_DOMAIN (PHOBIUS); SIGNAL_PEPTIDE_H_REGION (PHOBIUS); IPR002557 (PROSITE_PROFILES); IPR002557 (SUPERFAMILY)
c24940_g1_i1	-0.716072	0.00211794	0.0793047	954.097	0.233007	-3.07318	c24940_g1_i1	zinc transporter 7	3241	20	3.58458E-119	67.25%	4	F:cation transmembrane transporter activity; C:integral to membrane; P:transmembrane transport; P:cation transport		IPR004977 (PFAM); IPR004977 (PANTHER)
c27910_g1_i1	-1.02253	0.00212479	0.0793047	643.492	0.332831	-3.07221	c27910_g1_i1	60s ribosomal protein l32	602	20	3.95052E-65	95.9%	3	C:ribosome; P:translation; F:structural constituent of ribosome	0	Coil (COILS); IPR001515 (PFAM); PTHR23413 (PANTHER); IPR018263 (PROSITE_PATTERNS); IPR001515 (SUPERFAMILY)
c37649_g2_i1	-1.01469	0.0021564	NA	36.134	0.330756	-3.0678	c37649_g2_i1	protein hexim1	3233	20	2.15109E-31	49.3%	3	F:molecular_function; C:nucleus; P:catabolic process; P:biological_process; F:ion binding	0	IPR001478 (SMART); IPR001478 (G3DSA:2.30.42.GENE3D); IPR001478 (PFAM); IPR004162 (PANTHER); PTHR10315:SF22 (PANTHER); IPR001478 (PROSITE_PROFILES); IPR001841 (PROSITE_PROFILES); IPR001478 (SUPERFAMILY); SSF57850 (SUPERFAMILY)
c24800_g1_i1	-0.949702	0.00218571	NA	82.9222	0.309979	-3.06376	c24800_g1_i1	g-box-binding factor	1135	20	1.79799E-46	85.75%	3	F:calcium ion binding; P:multicellular organism reproduction; C:extracellular space		IPR011992 (PFAM); IPR011992 (G3DSA:1.10.238.GENE3D); PTHR23104 (PANTHER); PTHR23104:SF1 (PANTHER); IPR018247 (PROSITE_PATTERNS); IPR018247 (PROSITE_PATTERNS); SSF47473 (SUPERFAMILY)
c43104_g1_i1	-0.649497	0.00223692	NA	52.5113	0.212474	-3.05683	c43104_g1_i1	nuclear export mediator factor nemf homolog	1574	20	1.98223E-47	50.35%	0	0		SIGNAL_PEPTIDE_C_REGION (PHOBIUS); SIGNAL_PEPTIDE (PHOBIUS); SIGNAL_PEPTIDE_H_REGION (PHOBIUS); SIGNAL_PEPTIDE_N_REGION (PHOBIUS); NON_CYTOPLASMIC_DOMAIN (PHOBIUS); SignalP-TM (SIGNALP_GRAM_POSITIVE)
c41633_g1_i2	2.40166	0.00226581	NA	4.37359	0.786661	3.05298	c41633_g1_i2	tigger transposable element-derived protein 6-like	2448	20	2.4051E-45	60.45%	1	F:molecular_function	0	IPR004875 (PFAM); PTHR19303 (PANTHER); PTHR19303:SF206 (PANTHER)
c63628_g1_i1	-2.46673	0.0022716	NA	2.25281	0.808177	-3.05221	c63628_g1_i1	chromatin remodeling factor subunit	589	20	7.43691E-74	68.0%	0	0		no IPS match
c26672_g1_i1	-0.804454	0.00227304	0.081253	739.618	0.263581	-3.05202	c26672_g1_i1	40s ribosomal protein s16	569	20	2.78368E-72	95.1%	7	F:structural constituent of ribosome; P:translation; C:ribonucleoprotein complex; C:ribosome; P:mitotic spindle organization; C:cytosolic small ribosomal subunit; P:mitotic spindle elongation
c47912_g1_i3	-0.925887	0.0023331	NA	85.2336	0.304149	-3.04419	c47912_g1_i3	hypothetical protein L798_01301	3857	4	1.54162E-23	56.75%	0	0		IPR013568 (PFAM); SIGNAL_PEPTIDE_C_REGION (PHOBIUS); TRANSMEMBRANE (PHOBIUS); SIGNAL_PEPTIDE (PHOBIUS); SIGNAL_PEPTIDE_N_REGION (PHOBIUS); CYTOPLASMIC_DOMAIN (PHOBIUS); SIGNAL_PEPTIDE_H_REGION (PHOBIUS); NON_CYTOPLASMIC_DOMAIN (PHOBIUS); SignalP-noTM (SIGNALP_EUK); TMhelix (TMHMM)
c39175_g1_i1	-0.384156	0.00233362	0.0820318	1724.55	0.126196	-3.04412	c39175_g1_i1	profilin	3442	20	1.30256E-58	94.7%	4	C:cytoplasm; C:cytoskeleton; F:actin binding; P:actin cytoskeleton organization		no IPS match
c47699_g1_i1	0.438394	0.00235946	0.0820318	849.719	0.14417	3.04081	c47699_g1_i1	voltage-dependent l-type calcium channel subunit beta-2	8233	20	1.86631E-162	80.05%	4	P:transmembrane transport; F:transmembrane transporter activity; C:protein complex; C:plasma membrane; F:molecular_function	0	Coil (COILS); IPR000584 (PRINTS); IPR008145 (SMART); IPR000584 (PFAM); G3DSA:2.30.30.40 (GENE3D); IPR027417 (G3DSA:3.40.50.GENE3D); IPR008145 (PFAM); IPR000584 (PANTHER); IPR027417 (SUPERFAMILY); IPR001452 (SUPERFAMILY)
c5433_g1_i1	-0.803332	0.0024138	0.0825992	905.091	0.264781	-3.03394	c5433_g1_i1	40s ribosomal protein s7	711	20	8.55057E-75	83.65%	3	C:ribosome; P:translation; F:structural constituent of ribosome	0	IPR000554 (PFAM); PTHR11278:SF0 (PANTHER); IPR000554 (PANTHER); IPR000554 (PROSITE_PATTERNS); SIGNAL_PEPTIDE (PHOBIUS); NON_CYTOPLASMIC_DOMAIN (PHOBIUS); SIGNAL_PEPTIDE_C_REGION (PHOBIUS); SIGNAL_PEPTIDE_N_REGION (PHOBIUS); SIGNAL_PEPTIDE_H_REGION (PHOBIUS)
c38443_g1_i3	-2.19481	0.00243264	NA	2.20628	0.723979	-3.0316	c38443_g1_i3	toll	814	20	2.49716E-13	44.1%	1	F:molecular_function	0	SM00365 (SMART); IPR003591 (SMART); G3DSA:3.80.10.10 (GENE3D); PF13516 (PFAM); IPR001611 (PFAM); IPR025875 (PFAM); PTHR24365 (PANTHER); IPR001611 (PROSITE_PROFILES); IPR001611 (PROSITE_PROFILES); IPR001611 (PROSITE_PROFILES); IPR001611 (PROSITE_PROFILES); IPR001611 (PROSITE_PROFILES); IPR001611 (PROSITE_PROFILES); IPR001611 (PROSITE_PROFILES); SSF52058 (SUPERFAMILY)
c37289_g1_i1	-0.881399	0.00245154	NA	43.1608	0.290962	-3.02926	c37289_g1_i1	alanyl-trna cytoplasmic	3981	20	0	73.75%	18	P:alanyl-tRNA aminoacylation; P:translational initiation; F:nucleic acid binding; F:nucleotide binding; C:cytoplasm; F:GTP binding; F:ATP binding; C:intracellular; F:translation initiation factor activity; F:alanine-tRNA ligase activity; F:ligase activity, forming aminoacyl-tRNA and related compounds; P:tRNA aminoacylation; F:ligase activity; F:aminoacyl-tRNA ligase activity; P:translation; F:RNA…		no IPS match
c48258_g1_i2	1.62694	0.00247583	0.0825992	540.201	0.537605	3.02628	c48258_g1_i2	arylsulfatase e	9018	20	2.3159E-97	47.55%	1	F:metal ion binding		Coil (COILS); Coil (COILS); IPR002893 (PFAM); IPR002893 (PROSITE_PATTERNS); IPR002893 (PROSITE_PROFILES); SSF144232 (SUPERFAMILY); SSF144232 (SUPERFAMILY)
c48164_g1_i1	-0.6107	0.0024852	NA	75.0137	0.201875	-3.02514	c48164_g1_i1	u4 u6 small nuclear ribonucleoprotein prp4	4874	20	0	72.8%	3	P:transport; C:Golgi apparatus; C:protein complex	0	IPR019335 (PFAM); IPR019335 (PANTHER)
c31902_g1_i1	-0.922976	0.00250023	0.0825992	1205.42	0.305286	-3.02331	c31902_g1_i1	ribosomal protein s6	928	20	6.2486E-86	81.75%	3	C:ribosome; P:translation; F:structural constituent of ribosome	0	Coil (COILS); IPR014401 (PIRSF); IPR001377 (PFAM); IPR001377 (PANTHER); PTHR11502:SF6 (PANTHER); IPR018282 (PROSITE_PATTERNS)
c45094_g1_i1	1.00315	0.00250776	0.0825992	253.467	0.331903	3.0224	c45094_g1_i1	peroxidase isoform x2	3613	20	0	61.25%	2	F:oxidoreductase activity; F:molecular_function; P:biological_process; P:response to stress	EC:1.11.1.7	IPR019791 (PRINTS); IPR019791 (PFAM); IPR019791 (G3DSA:1.10.640.GENE3D); PTHR11475 (PANTHER); SIGNAL_PEPTIDE_H_REGION (PHOBIUS); SIGNAL_PEPTIDE_N_REGION (PHOBIUS); NON_CYTOPLASMIC_DOMAIN (PHOBIUS); SIGNAL_PEPTIDE (PHOBIUS); SIGNAL_PEPTIDE_C_REGION (PHOBIUS); IPR019791 (PROSITE_PROFILES); SignalP-noTM (SIGNALP_EUK); IPR010255 (SUPERFAMILY)
c45577_g1_i1	1.69219	0.0025241	NA	11.3617	0.560245	3.02044	c45577_g1_i1	rna-directed dna polymerase from mobile element partial	2423	20	3.70922E-9	58.7%	3	F:RNA binding; P:RNA-dependent DNA replication; F:RNA-directed DNA polymerase activity		no IPS match
c40515_g1_i1	-0.510661	0.00256022	NA	148.967	0.16931	-3.01613	c40515_g1_i1	signal peptidase complex subunit 3	2025	20	1.21941E-87	89.05%	5	P:cellular nitrogen compound metabolic process; P:protein maturation; C:cellular_component; F:peptidase activity; C:endoplasmic reticulum; C:protein complex	0	IPR007653 (PIRSF); IPR007653 (PFAM); IPR007653 (PANTHER); CYTOPLASMIC_DOMAIN (PHOBIUS); TRANSMEMBRANE (PHOBIUS); NON_CYTOPLASMIC_DOMAIN (PHOBIUS); TMhelix (TMHMM)
c40628_g1_i1	-1.0202	0.00258965	NA	14.4591	0.338636	-3.01266	c40628_g1_i1	GH15169	1336	1	6.73652E-6	65.0%	3	F:zinc ion binding; P:peptidoglycan catabolic process; F:N-acetylmuramoyl-L-alanine amidase activity		no IPS match
c9559_g1_i1	-0.869452	0.00264871	0.0825992	329.128	0.289257	-3.00581	c9559_g1_i1	ribosomal protein l39	398	19	1.20031E-12	70.21%	3	P:translation; F:structural constituent of ribosome; C:ribosome	0	IPR023626 (G3DSA:1.10.1620.GENE3D); IPR000077 (PFAM); IPR000077 (PANTHER); IPR020083 (PROSITE_PATTERNS); IPR000077 (HAMAP); IPR023626 (SUPERFAMILY)
c46150_g3_i1	-1.41415	0.00265475	NA	87.466	0.47058	-3.00512	c46150_g3_i1	gag-pol polyprotein	4431	20	0	51.25%	17	F:nucleic acid binding; P:DNA integration; F:zinc ion binding; F:metal ion binding; F:phospholipid binding; F:exonuclease activity; C:intracellular; F:transferase activity; P:nucleic acid phosphodiester bond hydrolysis; F:hydrolase activity; F:RNA-directed DNA polymerase activity; F:nucleotidyltransferase activity; F:aspartic-type endopeptidase activity; F:peptidase activity; P:proteolysis; F:end…		no IPS match
c37635_g1_i1	-0.57534	0.00267384	0.0825992	1258.69	0.191592	-3.00294	c37635_g1_i1	adiponectin receptor	3577	20	2.10985E-136	79.4%	1	C:cellular_component	0	IPR004254 (PFAM); PTHR20855:SF15 (PANTHER); IPR004254 (PANTHER); NON_CYTOPLASMIC_DOMAIN (PHOBIUS); NON_CYTOPLASMIC_DOMAIN (PHOBIUS); TRANSMEMBRANE (PHOBIUS); CYTOPLASMIC_DOMAIN (PHOBIUS); TRANSMEMBRANE (PHOBIUS); TRANSMEMBRANE (PHOBIUS); CYTOPLASMIC_DOMAIN (PHOBIUS); CYTOPLASMIC_DOMAIN (PHOBIUS); NON_CYTOPLASMIC_DOMAIN (PHOBIUS); TRANSMEMBRANE (PHOBIUS); TRANSMEMBRANE (PHOBIUS); TRANSMEMBRANE (PH…
c39041_g1_i1	-0.839158	0.00268316	0.0825992	1408.14	0.279544	-3.00188	c39041_g1_i1	probable peroxisomal acyl-coenzyme a oxidase 1	7044	20	0	76.95%	3	C:ribosome; F:structural constituent of ribosome; P:translation	0	Coil (COILS); IPR000196 (PFAM); IPR015972 (G3DSA:1.10.1650.GENE3D); IPR015974 (G3DSA:1.10.1200.GENE3D); PTHR10722 (PANTHER); IPR023638 (PROSITE_PATTERNS); IPR027547 (HAMAP); IPR000196 (SUPERFAMILY)
c7004_g1_i1	-0.52178	0.00269824	0.0825992	636.924	0.173917	-3.00018	c7004_g1_i1	eukaryotic translation initiation factor 2 subunit 2	1647	20	1.44189E-104	66.3%	2	P:translational initiation; F:translation initiation factor activity		TRANSMEMBRANE (PHOBIUS); NON_CYTOPLASMIC_DOMAIN (PHOBIUS); NON_CYTOPLASMIC_DOMAIN (PHOBIUS); TRANSMEMBRANE (PHOBIUS); CYTOPLASMIC_DOMAIN (PHOBIUS); CYTOPLASMIC_DOMAIN (PHOBIUS); TRANSMEMBRANE (PHOBIUS); TMhelix (TMHMM); TMhelix (TMHMM); TMhelix (TMHMM)
c888_g1_i1	-0.838036	0.0027008	0.0825992	743.801	0.279356	-2.99989	c888_g1_i1	60s ribosomal protein l14	692	20	5.24507E-50	78.15%	3	C:ribosome; P:translation; F:structural constituent of ribosome	0	IPR002784 (PFAM); IPR014722 (G3DSA:2.30.30.GENE3D); PTHR11127 (PANTHER); PTHR11127:SF2 (PANTHER); IPR008991 (SUPERFAMILY)
c40046_g1_i1	-1.49959	0.00270123	0.0825992	80470.8	0.499889	-2.99984	c40046_g1_i1	isoform b	1125	20	1.18486E-42	54.75%	2	F:peptidase activity; P:biological_process	EC:3.4.21	IPR001314 (PRINTS); IPR001254 (SMART); G3DSA:2.40.10.10 (GENE3D); IPR001254 (PFAM); G3DSA:2.40.10.10 (GENE3D); PTHR24256 (PANTHER); IPR018114 (PROSITE_PATTERNS); IPR018114 (PROSITE_PATTERNS); TRANSMEMBRANE (PHOBIUS); CYTOPLASMIC_DOMAIN (PHOBIUS); NON_CYTOPLASMIC_DOMAIN (PHOBIUS); IPR001254 (PROSITE_PROFILES); IPR009003 (SUPERFAMILY)
c47083_g1_i1	1.07753	0.00272286	NA	35.1741	0.359486	2.99741	c47083_g1_i1	sodium leak channel non-selective protein	5724	20	0	84.4%	3	P:transmembrane transport; C:cellular_component; P:transport; F:transmembrane transporter activity	0	Coil (COILS); IPR005821 (PFAM); IPR027359 (G3DSA:1.20.120.GENE3D); PTHR10037 (PANTHER); IPR028823 (PTHR10037:PANTHER); TRANSMEMBRANE (PHOBIUS); TRANSMEMBRANE (PHOBIUS); TRANSMEMBRANE (PHOBIUS); CYTOPLASMIC_DOMAIN (PHOBIUS); TRANSMEMBRANE (PHOBIUS); TRANSMEMBRANE (PHOBIUS); NON_CYTOPLASMIC_DOMAIN (PHOBIUS); CYTOPLASMIC_DOMAIN (PHOBIUS); CYTOPLASMIC_DOMAIN (PHOBIUS); NON_CYTOPLASMIC_DOMAIN (PHOBIUS…
c41370_g2_i2	-0.73205	0.00273096	NA	198.811	0.244301	-2.9965	c41370_g2_i2	sulfotransferase 1c4-like	1499	20	1.40972E-87	65.2%	1	F:molecular_function	0	IPR027417 (G3DSA:3.40.50.GENE3D); IPR000863 (PFAM); PTHR11783:SF15 (PANTHER); PTHR11783 (PANTHER); IPR027417 (SUPERFAMILY)
c43470_g1_i1	-0.622579	0.00274391	0.0829053	658.37	0.207869	-2.99506	c43470_g1_i1	la-related protein 1b-like isoform x1	6121	20	7.37557E-116	74.35%	0	0		IPR006607 (SMART); IPR006630 (SMART); IPR006630 (PFAM); IPR011991 (G3DSA:1.10.10.GENE3D); PTHR22792 (PANTHER); PTHR22792:SF45 (PANTHER); IPR006630 (PROSITE_PROFILES); SSF46785 (SUPERFAMILY)
c48437_g1_i3	0.743458	0.00275694	NA	55.277	0.248348	2.99361	c48437_g1_i3	a-kinase anchor protein 7 isoform gamma	5485	20	1.40802E-25	49.25%	3	P:RNA metabolic process; F:catalytic activity; F:protein kinase A binding		no IPS match
c21799_g1_i1	2.35668	0.00277586	NA	2.45968	0.787785	2.99153	c21799_g1_i1	clusterin-associated protein 1	1016	20	4.24967E-17	50.3%	0	0		no IPS match
c25296_g1_i1	-0.709129	0.00277916	NA	133.461	0.237074	-2.99116	c25296_g1_i1	zinc finger protein 622-like	1553	20	3.73658E-123	65.25%	1	F:molecular_function; F:ion binding	0	Coil (COILS); IPR003604 (SMART); IPR015880 (SMART); IPR022755 (PFAM); PF12756 (PFAM); PTHR13182 (PANTHER); IPR007087 (PROSITE_PATTERNS); IPR007087 (PROSITE_PATTERNS); SSF57667 (SUPERFAMILY); SSF57667 (SUPERFAMILY); SSF57667 (SUPERFAMILY)
c36170_g1_i1	-1.05323	0.00278677	0.0832097	235.412	0.352213	-2.99033	c36170_g1_i1	waprin-phi1-like isoform 1	826	20	5.92736E-18	57.1%	2	F:enzyme regulator activity; C:extracellular region	0	IPR008197 (PRINTS); IPR008197 (SMART); IPR008197 (PFAM); IPR008197 (G3DSA:4.10.75.GENE3D); IPR008197 (G3DSA:4.10.75.GENE3D); PTHR19441 (PANTHER); SIGNAL_PEPTIDE (PHOBIUS); SIGNAL_PEPTIDE_N_REGION (PHOBIUS); NON_CYTOPLASMIC_DOMAIN (PHOBIUS); SIGNAL_PEPTIDE_C_REGION (PHOBIUS); SIGNAL_PEPTIDE_H_REGION (PHOBIUS); IPR008197 (PROSITE_PROFILES); IPR008197 (PROSITE_PROFILES); SignalP-TM (SIGNALP_GRAM_POS…
c49429_g1_i1	-2.56587	0.00283977	NA	0.860888	0.85971	-2.98457	c49429_g1_i1	glutamate decarboxylase	481	20	2.61339E-52	69.4%	3	F:ion binding; F:lyase activity; P:cellular amino acid metabolic process	EC:4.1.1.15	IPR010107 (PTHR11999:PANTHER); PTHR11999 (PANTHER); IPR015424 (SUPERFAMILY)
c41370_g2_i1	-0.913506	0.00292664	0.0842048	425.852	0.307026	-2.97534	c41370_g2_i1	estrogen sulfotransferase	1200	20	3.42725E-95	64.65%	2	F:sulfotransferase activity; F:transferase activity		no IPS match
c33918_g1_i1	-0.94226	0.00294371	0.0842048	581.928	0.31688	-2.97356	c33918_g1_i1	ribosomal protein l21	590	20	2.89333E-69	89.4%	3	F:structural constituent of ribosome; C:ribosome; P:translation	0	IPR001147 (PFAM); IPR001147 (G3DSA:2.30.30.GENE3D); PTHR20981:SF6 (PANTHER); IPR001147 (PANTHER); IPR008991 (SUPERFAMILY)
c23660_g1_i1	-1.01278	0.00295303	0.0842048	1860.07	0.340707	-2.97259	c23660_g1_i1	60s acidic ribosomal protein p0	1135	20	2.06132E-135	93.7%	6	P:translational elongation; F:structural constituent of ribosome; C:ribonucleoprotein complex; P:ribosome biogenesis; C:ribosome; C:intracellular		NON_CYTOPLASMIC_DOMAIN (PHOBIUS); TRANSMEMBRANE (PHOBIUS); CYTOPLASMIC_DOMAIN (PHOBIUS)
c42074_g2_i2	-1.34508	0.00296209	NA	23.0836	0.45264	-2.97165	c42074_g2_i2	cytochrome p450 6bq11	1374	20	6.39809E-92	63.6%	3	F:ion binding; F:molecular_function; F:oxidoreductase activity; P:biological_process	0	IPR002401 (PRINTS); IPR001128 (PRINTS); IPR001128 (PFAM); IPR001128 (G3DSA:1.10.630.GENE3D); PTHR24292 (PANTHER); PTHR24292:SF5 (PANTHER); IPR017972 (PROSITE_PATTERNS); IPR001128 (SUPERFAMILY)
c32436_g1_i1	-0.770949	0.00298559	0.0842048	667.033	0.259647	-2.96922	c32436_g1_i1	40s ribosomal protein s19a-like	1829	20	8.29976E-56	82.3%	3	F:structural constituent of ribosome; P:translation; C:ribosome	0	IPR011991 (G3DSA:1.10.10.GENE3D); IPR001266 (PFAM); IPR001266 (PANTHER); IPR018277 (PROSITE_PATTERNS); SSF46785 (SUPERFAMILY)
c30723_g1_i1	-0.919768	0.00298598	0.0842048	1014.1	0.309772	-2.96918	c30723_g1_i1	60s ribosomal protein l13a	738	20	5.3938E-91	87.1%	3	F:structural constituent of ribosome; P:translation; C:ribosome	0	IPR023564 (G3DSA:3.90.1180.GENE3D); IPR005822 (PFAM); IPR005755 (TIGRFAM); IPR005822 (PANTHER); IPR005755 (PTHR11545:PANTHER); IPR023563 (PROSITE_PATTERNS); IPR023564 (SUPERFAMILY)
c43872_g1_i1	1.86202	0.00299356	NA	23.1287	0.627282	2.9684	c43872_g1_i1	major facilitator superfamily domain-containing protein 12-like	2029	20	1.47913E-125	65.7%	0	0		G3DSA:1.20.1250.20 (GENE3D); PF13347 (PFAM); PTHR11328:SF28 (PANTHER); PTHR11328 (PANTHER); TRANSMEMBRANE (PHOBIUS); CYTOPLASMIC_DOMAIN (PHOBIUS); NON_CYTOPLASMIC_DOMAIN (PHOBIUS); TRANSMEMBRANE (PHOBIUS); CYTOPLASMIC_DOMAIN (PHOBIUS); NON_CYTOPLASMIC_DOMAIN (PHOBIUS); TRANSMEMBRANE (PHOBIUS); TRANSMEMBRANE (PHOBIUS); TRANSMEMBRANE (PHOBIUS); NON_CYTOPLASMIC_DOMAIN (PHOBIUS); NON_CYTOPLASMIC_DOMA…
c46336_g2_i2	-0.711101	0.00299436	NA	65.3011	0.239564	-2.96832	c46336_g2_i2	huntingtin-interacting protein k	1337	20	1.10269E-32	74.75%	0	0		G3DSA:1.10.8.10 (GENE3D); PTHR31184 (PANTHER)
c44875_g1_i1	-1.1026	0.00300485	NA	94.624	0.371589	-2.96724	c44875_g1_i1	protein croquemort-like	3563	20	3.76175E-85	57.5%	2	C:cellular_component; P:cell adhesion	0	IPR002159 (PRINTS); IPR005428 (PRINTS); IPR002159 (PFAM); IPR002159 (PANTHER); TRANSMEMBRANE (PHOBIUS); NON_CYTOPLASMIC_DOMAIN (PHOBIUS); TRANSMEMBRANE (PHOBIUS); CYTOPLASMIC_DOMAIN (PHOBIUS); CYTOPLASMIC_DOMAIN (PHOBIUS); TMhelix (TMHMM); TMhelix (TMHMM)
c44433_g1_i1	1.42641	0.00301319	NA	53.6533	0.480858	2.96639	c44433_g1_i1	tigger transposable element-derived protein 6-like	1883	20	2.68235E-57	61.95%	1	F:DNA binding	0	IPR006600 (SMART); IPR004875 (PFAM); IPR009057 (G3DSA:1.10.10.GENE3D); IPR006600 (PFAM); IPR009057 (G3DSA:1.10.10.GENE3D); IPR007889 (PFAM); PTHR19303 (PANTHER); IPR006600 (PROSITE_PROFILES); IPR007889 (PROSITE_PROFILES); IPR009057 (SUPERFAMILY); IPR009057 (SUPERFAMILY)
c40085_g1_i2	2.23389	0.00302342	NA	2.98811	0.753331	2.96535	c40085_g1_i2	glutamate-gated chloride channel-like	935	20	2.08614E-20	52.05%	3	F:transmembrane transporter activity; C:cellular_component; P:transport	0	IPR006202 (G3DSA:2.70.170.GENE3D); IPR006202 (PFAM); IPR006201 (PANTHER); PTHR18945:SF437 (PANTHER); IPR018000 (PROSITE_PATTERNS); SIGNAL_PEPTIDE_N_REGION (PHOBIUS); SIGNAL_PEPTIDE (PHOBIUS); SIGNAL_PEPTIDE_H_REGION (PHOBIUS); NON_CYTOPLASMIC_DOMAIN (PHOBIUS); SIGNAL_PEPTIDE_C_REGION (PHOBIUS); SignalP-noTM (SIGNALP_EUK); SignalP-noTM (SIGNALP_GRAM_NEGATIVE); SignalP-TM (SIGNALP_GRAM_POSITIVE); I…
c45428_g1_i1	-0.677914	0.00302847	NA	198.423	0.228652	-2.96483	c45428_g1_i1	serine protease snake	3027	20	1.11305E-98	55.85%	2	F:peptidase activity; P:biological_process	EC:3.4.21	IPR001314 (PRINTS); IPR006604 (SMART); IPR001254 (SMART); G3DSA:2.40.10.10 (GENE3D); IPR001254 (PFAM); G3DSA:2.40.10.10 (GENE3D); PTHR24260 (PANTHER); PTHR24260:SF46 (PANTHER); IPR018114 (PROSITE_PATTERNS); IPR018114 (PROSITE_PATTERNS); CYTOPLASMIC_DOMAIN (PHOBIUS); NON_CYTOPLASMIC_DOMAIN (PHOBIUS); TRANSMEMBRANE (PHOBIUS); IPR001254 (PROSITE_PROFILES); IPR009003 (SUPERFAMILY)
c42472_g1_i1	-1.2404	0.00303368	0.0846096	13074.9	0.418447	-2.9643	c42472_g1_i1	apolipoprotein d	1182	20	8.54107E-55	68.85%	2	F:lipid binding; P:transport; F:molecular_function	0	IPR002969 (PRINTS); IPR022271 (PIRSF); IPR000566 (PFAM); IPR012674 (G3DSA:2.40.128.GENE3D); PTHR10612 (PANTHER); IPR022272 (PROSITE_PATTERNS); SIGNAL_PEPTIDE_H_REGION (PHOBIUS); SIGNAL_PEPTIDE_N_REGION (PHOBIUS); SIGNAL_PEPTIDE_C_REGION (PHOBIUS); SIGNAL_PEPTIDE (PHOBIUS); NON_CYTOPLASMIC_DOMAIN (PHOBIUS); SignalP-noTM (SIGNALP_EUK); IPR011038 (SUPERFAMILY); TMhelix (TMHMM)
c23407_g1_i1	-0.615132	0.00307822	0.0849186	2220	0.207828	-2.95982	c23407_g1_i1	40s ribosomal protein s2	1008	20	1.49359E-115	88.45%	6	F:structural constituent of ribosome; F:RNA binding; P:translation; C:small ribosomal subunit; C:ribonucleoprotein complex; C:ribosome		SignalP-noTM (SIGNALP_EUK)
c42115_g1_i1	-0.8184	0.00310832	NA	37.9845	0.276784	-2.95682	c42115_g1_i1	solute carrier family 35 member e2-like	2190	20	4.10542E-145	83.45%	1	C:cellular_component	0	IPR000620 (PFAM); IPR004853 (PFAM); PTHR11132 (PANTHER); PTHR11132:SF43 (PANTHER); TRANSMEMBRANE (PHOBIUS); TRANSMEMBRANE (PHOBIUS); CYTOPLASMIC_DOMAIN (PHOBIUS); TRANSMEMBRANE (PHOBIUS); NON_CYTOPLASMIC_DOMAIN (PHOBIUS); NON_CYTOPLASMIC_DOMAIN (PHOBIUS); CYTOPLASMIC_DOMAIN (PHOBIUS); NON_CYTOPLASMIC_DOMAIN (PHOBIUS); TRANSMEMBRANE (PHOBIUS); TRANSMEMBRANE (PHOBIUS); CYTOPLASMIC_DOMAIN (PHOBIUS);…
c40602_g1_i1	0.732252	0.00314422	NA	194.765	0.247946	2.95328	c40602_g1_i1	lysoplasmalogenase-like protein tmem86a-like	2632	20	2.50448E-83	78.15%	1	C:cellular_component	0	Coil (COILS); IPR012506 (PFAM); PTHR31885 (PANTHER); PTHR31885:SF3 (PANTHER); TRANSMEMBRANE (PHOBIUS); CYTOPLASMIC_DOMAIN (PHOBIUS); TRANSMEMBRANE (PHOBIUS); TRANSMEMBRANE (PHOBIUS); NON_CYTOPLASMIC_DOMAIN (PHOBIUS); NON_CYTOPLASMIC_DOMAIN (PHOBIUS); CYTOPLASMIC_DOMAIN (PHOBIUS); TRANSMEMBRANE (PHOBIUS); TRANSMEMBRANE (PHOBIUS); CYTOPLASMIC_DOMAIN (PHOBIUS); TRANSMEMBRANE (PHOBIUS); NON_CYTOPLASM…
c3566_g1_i1	-0.793067	0.00320339	0.0874216	934.903	0.269063	-2.94751	c3566_g1_i1	ribosomal protein s15	563	20	3.14866E-52	86.15%	4	P:translation; F:structural constituent of ribosome; C:ribosome; F:RNA binding	0	IPR002222 (PRINTS); IPR002222 (PIRSF); IPR005713 (TIGRFAM); IPR023575 (G3DSA:3.30.860.GENE3D); IPR002222 (PFAM); IPR002222 (PANTHER); IPR020934 (PROSITE_PATTERNS); IPR002222 (HAMAP); IPR023575 (SUPERFAMILY)
c45543_g3_i7	-1.02345	0.00320682	NA	48.2151	0.347263	-2.94718	c45543_g3_i7	ribosome-binding protein 1 isoform x1	4614	20	1.61551E-59	45.5%	0	0		no IPS match
c38681_g1_i1	-1.20006	0.00322125	NA	29.0131	0.407382	-2.9458	c38681_g1_i1	agap007021-pa-like protein	2383	12	5.74984E-39	44.33%	7	F:helicase activity; F:nucleic acid binding; F:ATP binding; F:hydrolase activity; P:nucleotide-excision repair; F:ATP-dependent DNA helicase activity; F:DNA binding		SIGNAL_PEPTIDE_C_REGION (PHOBIUS); SIGNAL_PEPTIDE_N_REGION (PHOBIUS); SIGNAL_PEPTIDE (PHOBIUS); SIGNAL_PEPTIDE_H_REGION (PHOBIUS); NON_CYTOPLASMIC_DOMAIN (PHOBIUS)
c45760_g1_i1	1.78475	0.00323349	NA	77.2817	0.606106	2.94462	c45760_g1_i1	brain chitinase and chia	4178	20	0	86.0%	4	F:molecular_function; C:extracellular region; P:catabolic process; F:hydrolase activity, acting on glycosyl bonds; P:carbohydrate metabolic process	EC:3.2.1.14	Coil (COILS); IPR002557 (SMART); IPR011583 (SMART); IPR001223 (PFAM); IPR013781 (G3DSA:3.20.20.GENE3D); IPR002557 (G3DSA:2.170.140.GENE3D); IPR029070 (G3DSA:3.10.50.GENE3D); IPR013781 (G3DSA:3.20.20.GENE3D); IPR002557 (PFAM); PTHR11177 (PANTHER); PTHR11177:SF153 (PANTHER); IPR001579 (PROSITE_PATTERNS); IPR001579 (PROSITE_PATTERNS); SIGNAL_PEPTIDE_N_REGION (PHOBIUS); SIGNAL_PEPTIDE_H_REGION (PHOBI…
c34134_g1_i2	1.78889	0.00325981	NA	7.83802	0.60803	2.94211	c34134_g1_i2	protein fam184a-like isoform x2	1785	20	1.47966E-17	45.2%	0	0		no IPS match
c35443_g2_i1	-2.15965	0.00326015	NA	5.99697	0.734054	-2.94208	c35443_g2_i1	heat shock cognate 70	2049	20	0	85.7%	3	F:ATP binding; P:response to stress; F:nucleotide binding		Coil (COILS); IPR013126 (PRINTS); G3DSA:3.30.420.40 (GENE3D); IPR029047 (G3DSA:2.60.34.GENE3D); IPR029048 (G3DSA:1.20.1270.GENE3D); G3DSA:3.90.640.10 (GENE3D); G3DSA:3.30.30.30 (GENE3D); G3DSA:3.30.420.40 (GENE3D); IPR013126 (PFAM); PTHR19375 (PANTHER); PTHR19375:SF142 (PANTHER); IPR018181 (PROSITE_PATTERNS); IPR018181 (PROSITE_PATTERNS); IPR018181 (PROSITE_PATTERNS); IPR029047 (SUPERFAMILY); SSF…
c47854_g1_i1	0.629592	0.00328049	NA	135.451	0.214136	2.94015	c47854_g1_i1	dihydroxyacetone phosphate acyltransferase	4661	20	0	58.65%	2	F:transferase activity, transferring acyl groups; P:lipid metabolic process	EC:2.3.1	IPR002123 (SMART); IPR022284 (PIRSF); IPR002123 (PFAM); IPR022284 (PANTHER); PTHR12563:SF10 (PANTHER); SSF69593 (SUPERFAMILY)
c35646_g1_i1	-0.450557	0.00328627	NA	118.678	0.153271	-2.93961	c35646_g1_i1	zinc finger ccch domain-containing protein 15 homolog	2472	20	1.86663E-112	68.85%	1	F:ion binding	0	IPR000571 (SMART); IPR000571 (PFAM); IPR000571 (G3DSA:4.10.1000.GENE3D); PTHR12681 (PANTHER); IPR000571 (PROSITE_PROFILES); IPR000571 (PROSITE_PROFILES); SSF90229 (SUPERFAMILY)
c42204_g1_i4	1.376	0.0033094	NA	16.5721	0.468435	2.93743	c42204_g1_i4	reverse transcriptase	4296	14	8.87024E-10	57.64%	3	F:RNA binding; P:RNA-dependent DNA replication; F:RNA-directed DNA polymerase activity		no IPS match
c28416_g1_i1	-0.848605	0.00331413	0.0890928	718.494	0.288937	-2.93699	c28416_g1_i1	60s ribosomal protein l18a	735	20	4.74713E-87	93.65%	3	P:translation; F:structural constituent of ribosome; C:ribosome	0	IPR021138 (PIRSF); G3DSA:3.10.20.10 (GENE3D); IPR023573 (PFAM); PTHR10052 (PANTHER); IPR028877 (HAMAP); SSF160374 (SUPERFAMILY)
c36506_g1_i1	-0.723726	0.00333484	0.0890928	1097.47	0.24658	-2.93506	c36506_g1_i1	nad-dependent deacetylase sirtuin-1	5191	20	0	71.1%	1	F:ion binding	0	Coil (COILS); IPR029035 (G3DSA:3.40.50.GENE3D); IPR026591 (G3DSA:3.30.1600.GENE3D); IPR003000 (PFAM); PTHR11085:SF15 (PANTHER); IPR003000 (PANTHER); IPR026590 (PROSITE_PROFILES); IPR029035 (SUPERFAMILY)
c42209_g1_i2	-0.941182	0.00336201	NA	107.191	0.320944	-2.93254	c42209_g1_i2	serine--trna cytoplasmic-like	2699	20	0	85.15%	6	P:tRNA metabolic process; P:cellular amino acid metabolic process; P:translation; F:ion binding; C:cytoplasm; F:ligase activity	EC:6.1.1.11	Coil (COILS); IPR002317 (PRINTS); IPR002317 (PIRSF); IPR015866 (G3DSA:1.10.287.GENE3D); G3DSA:3.30.930.10 (GENE3D); IPR002317 (TIGRFAM); IPR002314 (PFAM); IPR015866 (PFAM); PTHR11778:SF0 (PANTHER); IPR002317 (PANTHER); IPR006195 (PROSITE_PROFILES); IPR010978 (SUPERFAMILY); SSF55681 (SUPERFAMILY)
c36826_g1_i1	-0.448972	0.00339031	NA	105.659	0.153236	-2.92994	c36826_g1_i1	eukaryotic translation initiation factor 2d	2394	20	1.02153E-144	54.85%	2	F:translation factor activity, nucleic acid binding; P:translation; F:molecular_function	0	IPR015947 (G3DSA:2.30.130.GENE3D); IPR001950 (G3DSA:3.30.780.GENE3D); IPR001950 (PFAM); IPR003121 (G3DSA:1.10.245.GENE3D); PTHR12217:SF4 (PANTHER); PTHR12217 (PANTHER); IPR002478 (PROSITE_PROFILES); IPR001950 (PROSITE_PROFILES); IPR003121 (SUPERFAMILY); IPR015947 (SUPERFAMILY); IPR001950 (SUPERFAMILY)
c20388_g1_i1	-1.92533	0.00343582	NA	35.4634	0.658056	-2.92579	c20388_g1_i1	growth differentiation factor 8-like	1476	20	1.67563E-101	60.85%	3	C:extracellular region; F:molecular_function; P:growth	0	IPR002405 (PRINTS); IPR001839 (SMART); IPR029034 (G3DSA:2.10.90.GENE3D); IPR001839 (PFAM); IPR001111 (PFAM); PTHR11848:SF126 (PANTHER); IPR015615 (PANTHER); IPR017948 (PROSITE_PATTERNS); SIGNAL_PEPTIDE_H_REGION (PHOBIUS); SIGNAL_PEPTIDE_C_REGION (PHOBIUS); SIGNAL_PEPTIDE_N_REGION (PHOBIUS); SIGNAL_PEPTIDE (PHOBIUS); NON_CYTOPLASMIC_DOMAIN (PHOBIUS); IPR001839 (PROSITE_PROFILES); SignalP-noTM (SIG…
c42708_g2_i1	1.42623	0.00346285	NA	39.8934	0.487875	2.92335	c42708_g2_i1	pancreatic lipase-related protein 2-like	997	20	3.36609E-19	55.3%	1	F:molecular_function	0	IPR000734 (PRINTS); IPR013818 (PFAM); IPR029058 (G3DSA:3.40.50.GENE3D); IPR000734 (PANTHER); SIGNAL_PEPTIDE_N_REGION (PHOBIUS); NON_CYTOPLASMIC_DOMAIN (PHOBIUS); SIGNAL_PEPTIDE_C_REGION (PHOBIUS); SIGNAL_PEPTIDE (PHOBIUS); SIGNAL_PEPTIDE_H_REGION (PHOBIUS); SignalP-TM (SIGNALP_GRAM_POSITIVE); SignalP-noTM (SIGNALP_GRAM_NEGATIVE); SignalP-noTM (SIGNALP_EUK); IPR029058 (SUPERFAMILY); TMhelix (TMHMM)
c36952_g1_i1	-0.916006	0.00347031	0.0908005	643.522	0.313413	-2.92268	c36952_g1_i1	protein transport protein sec61 subunit alpha isoform 2	2568	20	0	97.8%	2	C:cellular_component; P:transport	0	IPR002208 (PIRSF); IPR002208 (PFAM); IPR023201 (G3DSA:1.10.3370.GENE3D); IPR019561 (PFAM); IPR002208 (TIGRFAM); IPR002208 (PANTHER); IPR002208 (PROSITE_PATTERNS); IPR002208 (PROSITE_PATTERNS); TRANSMEMBRANE (PHOBIUS); NON_CYTOPLASMIC_DOMAIN (PHOBIUS); TRANSMEMBRANE (PHOBIUS); NON_CYTOPLASMIC_DOMAIN (PHOBIUS); TRANSMEMBRANE (PHOBIUS); NON_CYTOPLASMIC_DOMAIN (PHOBIUS); TRANSMEMBRANE (PHOBIUS); CYTO…
c47760_g1_i1	-1.34929	0.0034728	NA	113.866	0.461696	-2.92246	c47760_g1_i1	adipokinetic hormone receptor	4139	20	5.23227E-94	70.85%	3	P:signal transduction; C:cellular_component; F:signal transducer activity	0	IPR000276 (PRINTS); IPR001658 (PRINTS); G3DSA:1.20.1070.10 (GENE3D); IPR000276 (PFAM); PTHR24241 (PANTHER); PTHR24241:SF59 (PANTHER); CYTOPLASMIC_DOMAIN (PHOBIUS); CYTOPLASMIC_DOMAIN (PHOBIUS); TRANSMEMBRANE (PHOBIUS); TRANSMEMBRANE (PHOBIUS); TRANSMEMBRANE (PHOBIUS); NON_CYTOPLASMIC_DOMAIN (PHOBIUS); TRANSMEMBRANE (PHOBIUS); TRANSMEMBRANE (PHOBIUS); CYTOPLASMIC_DOMAIN (PHOBIUS); CYTOPLASMIC_DOMA…
c39831_g1_i1	-0.457401	0.00347918	NA	101.404	0.156543	-2.92189	c39831_g1_i1	pre-mrna branch site p14-like protein	927	20	1.23855E-49	88.65%	1	F:molecular_function	0	IPR000504 (SMART); IPR012677 (G3DSA:3.30.70.GENE3D); IPR000504 (PFAM); PTHR22630 (PANTHER); PTHR22630:SF0 (PANTHER); IPR000504 (PROSITE_PROFILES); SSF54928 (SUPERFAMILY)
c43311_g1_i2	-0.993971	0.00348452	NA	90.5416	0.340237	-2.92141	c43311_g1_i2	dual specificity protein phosphatase 14	1856	20	9.12761E-26	73.35%	2	P:cellular protein modification process; F:phosphatase activity	EC:3.1.3	IPR029021 (G3DSA:3.90.190.GENE3D); IPR000340 (PFAM); IPR024950 (PANTHER); PTHR10159:SF297 (PANTHER); IPR029021 (SUPERFAMILY)
c38851_g1_i1	-1.04705	0.00352052	0.0911743	261.238	0.358798	-2.91821	c38851_g1_i1	mitochondrial carnitine acylcarnitine carrier protein cacl	2668	20	3.6683E-90	66.15%	1	P:transmembrane transport	0	IPR002067 (PRINTS); IPR023395 (G3DSA:1.50.40.GENE3D); IPR018108 (PFAM); PTHR24089 (PANTHER); PTHR24089:SF201 (PANTHER); IPR018108 (PROSITE_PROFILES); IPR018108 (PROSITE_PROFILES); IPR018108 (PROSITE_PROFILES); IPR023395 (SUPERFAMILY)
c46668_g1_i1	1.04221	0.00355028	NA	174.771	0.357463	2.91558	c46668_g1_i1	hypothetical protein L798_06455	3738	20	9.79833E-84	54.6%	0	0		IPR018713 (PFAM); CYTOPLASMIC_DOMAIN (PHOBIUS); TRANSMEMBRANE (PHOBIUS); NON_CYTOPLASMIC_DOMAIN (PHOBIUS); TMhelix (TMHMM)
c46493_g1_i1	0.608677	0.00358314	NA	86.9417	0.208973	2.9127	c46493_g1_i1	glutamic acid-rich protein	6080	20	2.58241E-28	48.2%	3	F:chitin binding; P:chitin metabolic process; C:extracellular region		IPR028030 (PFAM)
c40748_g1_i1	-0.61186	0.00359094	0.0920587	278.555	0.210115	-2.91202	c40748_g1_i1	thymosin beta-4	3191	20	4.06744E-83	76.65%	2	F:cytoskeletal protein binding; P:cytoskeleton organization	0	IPR001152 (SMART); IPR001152 (G3DSA:1.20.5.GENE3D); IPR001152 (PFAM); PTHR20940:SF1 (PANTHER); PTHR20940 (PANTHER)
c35344_g1_i1	-0.482459	0.00362682	NA	94.1002	0.165855	-2.90892	c35344_g1_i1	endoplasmic reticulum lectin 1-like	2952	20	2.45901E-143	64.25%	0	0		SIGNAL_PEPTIDE_C_REGION (PHOBIUS); NON_CYTOPLASMIC_DOMAIN (PHOBIUS); SIGNAL_PEPTIDE_N_REGION (PHOBIUS); SIGNAL_PEPTIDE_H_REGION (PHOBIUS); SIGNAL_PEPTIDE (PHOBIUS)
c46158_g1_i5	-0.605778	0.00366993	NA	77.1972	0.208514	-2.90522	c46158_g1_i5	copper-transporting atpase 1	4830	20	0	70.1%	5	C:cellular_component; F:molecular_function; F:ATPase activity; F:transmembrane transporter activity; F:ion binding; P:transport	0	PR00942 (PRINTS); IPR001757 (PRINTS); IPR008250 (PFAM); G3DSA:3.30.70.100 (GENE3D); IPR023299 (G3DSA:3.40.1110.GENE3D); IPR008250 (G3DSA:2.70.150.GENE3D); IPR023214 (PFAM); G3DSA:3.30.70.100 (GENE3D); IPR001757 (TIGRFAM); G3DSA:3.30.70.100 (GENE3D); IPR023214 (G3DSA:3.40.50.GENE3D); G3DSA:3.30.70.100 (GENE3D); IPR027256 (TIGRFAM); IPR006122 (TIGRFAM); IPR006121 (PFAM); PTHR24093:SF239 (PANTHER); …
c41365_g1_i1	-0.642086	0.00371195	NA	111.203	0.221282	-2.90166	c41365_g1_i1	ribonuclease p protein subunit p25-like protein	2717	20	9.68865E-38	65.5%	1	F:nucleic acid binding		no IPS match
c34925_g1_i1	-0.927747	0.00372737	0.0939199	754.528	0.319873	-2.90036	c34925_g1_i1	ribosomal protein l13	845	20	3.76801E-84	81.25%	5	F:structural constituent of ribosome; P:translation; C:ribonucleoprotein complex; C:ribosome; C:intracellular		no IPS match
c38331_g1_i1	-1.05774	0.00372959	NA	102.717	0.364717	-2.90017	c38331_g1_i1	pdgf- and vegf-related factor isoform c	1474	20	5.13968E-34	51.75%	2	C:cellular_component; F:molecular_function	0	IPR000072 (SMART); IPR004153 (PFAM); IPR000072 (PFAM); IPR029034 (G3DSA:2.10.90.GENE3D); PTHR11633 (PANTHER); PTHR11633:SF1 (PANTHER); NON_CYTOPLASMIC_DOMAIN (PHOBIUS); SIGNAL_PEPTIDE_C_REGION (PHOBIUS); SIGNAL_PEPTIDE_H_REGION (PHOBIUS); SIGNAL_PEPTIDE_N_REGION (PHOBIUS); SIGNAL_PEPTIDE (PHOBIUS); IPR000072 (PROSITE_PROFILES); SignalP-noTM (SIGNALP_EUK); IPR029034 (SUPERFAMILY)
c41052_g3_i1	0.828265	0.00380975	0.0939199	517.357	0.28625	2.8935	c41052_g3_i1	glucose transporter type 1-like	4773	20	0	79.85%	9	F:transmembrane transporter activity; F:substrate-specific transmembrane transporter activity; C:integral to membrane; C:membrane; P:transmembrane transport; P:transport; F:transporter activity; F:glucose transmembrane transporter activity; P:carbohydrate transport		no IPS match
c35266_g1_i1	0.548419	0.00382208	0.0939199	4697.49	0.189601	2.89248	c35266_g1_i1	sodium potassium-transporting atpase subunit beta-2	3795	20	5.20873E-133	76.4%	3	P:sodium ion transport; P:potassium ion transport; C:sodium:potassium-exchanging ATPase complex		no IPS match
c47871_g1_i3	0.40246	0.00384459	0.0939199	344.506	0.139229	2.89064	c47871_g1_i3	isoform b	7716	20	1.18688E-9	50.7%	1	F:protein phosphatase 1 binding		no IPS match
c81204_g1_i1	-0.98837	0.00387618	0.0939199	780.331	0.342226	-2.88807	c81204_g1_i1	ribosomal protein p1	581	20	1.7899E-24	95.5%	3	F:structural constituent of ribosome; C:ribosome; P:translation	0	IPR001859 (PRINTS); IPR001813 (PFAM); PTHR21141 (PANTHER); IPR027534 (HAMAP)
c41775_g1_i1	-0.660398	0.00388557	0.0939199	410.108	0.228725	-2.8873	c41775_g1_i1	apolipoprotein of lipid transfer particle-iii	962	20	7.27733E-40	74.1%	1	F:lipid binding		no IPS match
c36970_g2_i2	2.10797	0.00390015	NA	4.81373	0.73038	2.88613	c36970_g2_i2	cg3955- partial	1562	20	1.16364E-31	64.5%	3	F:molecular_function; P:biological_process; C:cellular_component		NON_CYTOPLASMIC_DOMAIN (PHOBIUS); SIGNAL_PEPTIDE_H_REGION (PHOBIUS); SIGNAL_PEPTIDE (PHOBIUS); SIGNAL_PEPTIDE_C_REGION (PHOBIUS); SIGNAL_PEPTIDE_N_REGION (PHOBIUS); SignalP-noTM (SIGNALP_GRAM_NEGATIVE); SignalP-noTM (SIGNALP_EUK); TMhelix (TMHMM); TMhelix (TMHMM)
c65360_g1_i1	-2.36094	0.00391307	NA	2.83305	0.818327	-2.88509	c65360_g1_i1	40s ribosomal protein s2	770	20	1.11794E-89	94.2%	6	F:structural constituent of ribosome; F:RNA binding; P:translation; C:small ribosomal subunit; C:ribonucleoprotein complex; C:ribosome		no IPS match
c107692_g1_i1	-2.44266	0.00391441	NA	1.51344	0.846681	-2.88498	c107692_g1_i1	gtp-binding protein ypt1	857	20	1.67545E-103	92.35%	7	P:signal transduction; F:ion binding; P:nucleocytoplasmic transport; F:GTPase activity; P:transport; P:nucleobase-containing compound catabolic process; P:small molecule metabolic process; C:cellular_component; C:intracellular	0	IPR001806 (PRINTS); IPR002041 (SMART); IPR020849 (SMART); IPR003579 (SMART); IPR024156 (SMART); IPR003578 (SMART); IPR027417 (G3DSA:3.40.50.GENE3D); IPR001806 (PFAM); IPR005225 (TIGRFAM); PTHR24073 (PANTHER); PTHR24073:SF419 (PANTHER); PS51419 (PROSITE_PROFILES); IPR027417 (SUPERFAMILY)
c44126_g4_i1	0.990282	0.00393235	NA	199.045	0.343426	2.88354	c44126_g4_i1	atp synthase mitochondrial f1 complex assembly factor 1	2194	20	1.44412E-65	62.5%	2	C:mitochondrion; P:protein complex assembly
c33930_g2_i2	1.39729	0.00396481	NA	8.41311	0.485012	2.88095	c33930_g2_i2	integral membrane protein dgcr2 idd	2977	20	1.54694E-44	59.0%	3	F:molecular_function; P:biological_process; C:cellular_component		PTHR15256 (PANTHER); NON_CYTOPLASMIC_DOMAIN (PHOBIUS); SIGNAL_PEPTIDE_N_REGION (PHOBIUS); CYTOPLASMIC_DOMAIN (PHOBIUS); TRANSMEMBRANE (PHOBIUS); NON_CYTOPLASMIC_DOMAIN (PHOBIUS); SIGNAL_PEPTIDE_H_REGION (PHOBIUS); SIGNAL_PEPTIDE (PHOBIUS); SIGNAL_PEPTIDE_C_REGION (PHOBIUS); TRANSMEMBRANE (PHOBIUS); SignalP-noTM (SIGNALP_EUK); TMhelix (TMHMM); TMhelix (TMHMM)
c45286_g1_i1	-1.39395	0.00397297	0.0951264	341.284	0.483959	-2.8803	c45286_g1_i1	lysosomal acid phosphatase	1996	20	5.23434E-65	60.5%	1	F:phosphatase activity	EC:3.1.3.2	IPR000560 (PFAM); IPR029033 (G3DSA:3.40.50.GENE3D); PTHR11567:SF26 (PANTHER); PTHR11567 (PANTHER); IPR000560 (PROSITE_PATTERNS); CYTOPLASMIC_DOMAIN (PHOBIUS); NON_CYTOPLASMIC_DOMAIN (PHOBIUS); TRANSMEMBRANE (PHOBIUS); IPR029033 (SUPERFAMILY); TMhelix (TMHMM)
c34161_g1_i1	-0.837869	0.00402022	0.095358	733.081	0.291273	-2.87657	c34161_g1_i1	ribosomal protein l17	702	20	7.15188E-79	93.45%	3	P:translation; F:structural constituent of ribosome; C:ribosome	0	IPR001063 (G3DSA:3.90.470.GENE3D); IPR001063 (PFAM); IPR005721 (TIGRFAM); IPR005721 (PANTHER); IPR018260 (PROSITE_PATTERNS); IPR005721 (HAMAP); IPR001063 (SUPERFAMILY)
c48025_g1_i1	-1.79862	0.00410612	NA	98.3521	0.626719	-2.86989	c48025_g1_i1	krab-a domain-containing protein	2518	20	8.41733E-89	52.25%	2	P:DNA metabolic process; F:molecular_function	0	Coil (COILS); Coil (COILS); Coil (COILS); IPR001584 (PFAM); IPR012337 (G3DSA:3.30.420.GENE3D); PTHR24559 (PANTHER); PTHR24559:SF165 (PANTHER); IPR001584 (PROSITE_PROFILES); IPR012337 (SUPERFAMILY); SSF56672 (SUPERFAMILY)
c34330_g1_i1	-0.407034	0.00413469	0.0962738	480.067	0.141938	-2.8677	c34330_g1_i1	heavy subunit	1153	20	3.25726E-43	59.65%	3	F:ion binding; P:homeostatic process; P:transport	0	IPR012347 (G3DSA:1.20.1260.GENE3D); IPR008331 (PFAM); IPR001519 (PANTHER); PTHR11431:SF28 (PANTHER); SIGNAL_PEPTIDE (PHOBIUS); NON_CYTOPLASMIC_DOMAIN (PHOBIUS); SIGNAL_PEPTIDE_N_REGION (PHOBIUS); SIGNAL_PEPTIDE_C_REGION (PHOBIUS); SIGNAL_PEPTIDE_H_REGION (PHOBIUS); IPR009040 (PROSITE_PROFILES); SignalP-noTM (SIGNALP_GRAM_NEGATIVE); SignalP-TM (SIGNALP_GRAM_POSITIVE); SignalP-noTM (SIGNALP_EUK); I…
c44879_g2_i1	-0.450857	0.00419178	NA	101.126	0.157457	-2.86336	c44879_g2_i1	protein yif1b	2932	20	2.2282E-104	75.7%	0	0		IPR005578 (PFAM); IPR005578 (PANTHER); TRANSMEMBRANE (PHOBIUS); TRANSMEMBRANE (PHOBIUS); NON_CYTOPLASMIC_DOMAIN (PHOBIUS); CYTOPLASMIC_DOMAIN (PHOBIUS); NON_CYTOPLASMIC_DOMAIN (PHOBIUS); CYTOPLASMIC_DOMAIN (PHOBIUS); TRANSMEMBRANE (PHOBIUS); TRANSMEMBRANE (PHOBIUS); NON_CYTOPLASMIC_DOMAIN (PHOBIUS); CYTOPLASMIC_DOMAIN (PHOBIUS); TRANSMEMBRANE (PHOBIUS); TMhelix (TMHMM); TMhelix (TMHMM); TMhelix (…
c44590_g1_i1	-1.10489	0.00428386	NA	44.6246	0.386804	-2.85647	c44590_g1_i1	atp-binding cassette sub-family g member 1	2751	20	2.96242E-151	60.8%	3	C:cellular_component; F:ion binding; F:ATPase activity	EC:3.6.1.3	IPR003593 (SMART); IPR013525 (PFAM); IPR027417 (G3DSA:3.40.50.GENE3D); IPR003439 (PFAM); PTHR19241 (PANTHER); PTHR19241:SF163 (PANTHER); IPR017871 (PROSITE_PATTERNS); TRANSMEMBRANE (PHOBIUS); NON_CYTOPLASMIC_DOMAIN (PHOBIUS); CYTOPLASMIC_DOMAIN (PHOBIUS); CYTOPLASMIC_DOMAIN (PHOBIUS); TRANSMEMBRANE (PHOBIUS); NON_CYTOPLASMIC_DOMAIN (PHOBIUS); NON_CYTOPLASMIC_DOMAIN (PHOBIUS); TRANSMEMBRANE (PHOBI…
c40552_g1_i1	-0.634382	0.00435011	0.100193	708.091	0.222466	-2.85159	c40552_g1_i1	protein yellow	1849	20	1.27927E-112	59.65%	0	0		IPR017996 (PRINTS); IPR011042 (G3DSA:2.120.10.GENE3D); IPR017996 (PFAM); IPR017996 (PANTHER); PTHR10009:SF13 (PANTHER); NON_CYTOPLASMIC_DOMAIN (PHOBIUS); SIGNAL_PEPTIDE_N_REGION (PHOBIUS); SIGNAL_PEPTIDE_C_REGION (PHOBIUS); SIGNAL_PEPTIDE_H_REGION (PHOBIUS); SIGNAL_PEPTIDE (PHOBIUS); SignalP-noTM (SIGNALP_EUK); SignalP-noTM (SIGNALP_GRAM_NEGATIVE); SignalP-TM (SIGNALP_GRAM_POSITIVE)
c36424_g1_i1	-0.867419	0.00438197	0.100193	320.041	0.304435	-2.84927	c36424_g1_i1	dolichyl-diphosphooligosaccharide--protein glycosyltransferase subunit 2-like	2504	20	1.93866E-178	60.0%	5	C:cellular_component; P:cellular protein modification process; P:biosynthetic process; P:carbohydrate metabolic process; C:endoplasmic reticulum; C:protein complex	0	Coil (COILS); IPR008814 (PFAM); PTHR12640 (PANTHER); IPR008814 (PTHR12640:PANTHER); CYTOPLASMIC_DOMAIN (PHOBIUS); SIGNAL_PEPTIDE_N_REGION (PHOBIUS); TRANSMEMBRANE (PHOBIUS); TRANSMEMBRANE (PHOBIUS); TRANSMEMBRANE (PHOBIUS); SIGNAL_PEPTIDE_C_REGION (PHOBIUS); NON_CYTOPLASMIC_DOMAIN (PHOBIUS); SIGNAL_PEPTIDE_H_REGION (PHOBIUS); NON_CYTOPLASMIC_DOMAIN (PHOBIUS); CYTOPLASMIC_DOMAIN (PHOBIUS); SIGNAL_…
c45496_g1_i1	0.584435	0.00439394	NA	42.3205	0.20518	2.8484	c45496_g1_i1	dephospho- kinase domain-containing protein	1343	20	9.61387E-69	72.7%	6	P:coenzyme A biosynthetic process; F:ATP binding; F:dephospho-CoA kinase activity; F:kinase activity; P:phosphorylation; F:transferase activity		no IPS match
c44017_g1_i1	1.44757	0.00443984	NA	23.1321	0.508796	2.84509	c44017_g1_i1	neurofilament heavy polypeptide	4495	20	9.71241E-9	48.7%	3	F:cAMP-dependent protein kinase regulator activity; P:signal transduction; P:cellular protein modification process		Coil (COILS); Coil (COILS); Coil (COILS); Coil (COILS); Coil (COILS); Coil (COILS); Coil (COILS); Coil (COILS); Coil (COILS); Coil (COILS); Coil (COILS); Coil (COILS); Coil (COILS); Coil (COILS)
c47526_g2_i1	-1.15813	0.00444576	NA	37.232	0.407122	-2.84467	c47526_g2_i1	dual oxidase maturation factor 1	2244	20	7.825E-99	56.9%	2	C:cellular_component; P:transport; C:endoplasmic reticulum	0	IPR018469 (PFAM); PTHR31158:SF1 (PANTHER); PTHR31158 (PANTHER); NON_CYTOPLASMIC_DOMAIN (PHOBIUS); CYTOPLASMIC_DOMAIN (PHOBIUS); NON_CYTOPLASMIC_DOMAIN (PHOBIUS); TRANSMEMBRANE (PHOBIUS); TRANSMEMBRANE (PHOBIUS); TRANSMEMBRANE (PHOBIUS); CYTOPLASMIC_DOMAIN (PHOBIUS); TRANSMEMBRANE (PHOBIUS); CYTOPLASMIC_DOMAIN (PHOBIUS); TRANSMEMBRANE (PHOBIUS); NON_CYTOPLASMIC_DOMAIN (PHOBIUS); TMhelix (TMHMM); T…
c33711_g1_i1	2.42283	0.00453001	NA	2.41251	0.853504	2.83868	c33711_g1_i1	PREDICTED: uncharacterized protein LOC101891538	950	8	2.01714E-10	52.5%	0	0		no IPS match
c47795_g1_i1	-0.989646	0.00455741	NA	72.6713	0.348865	-2.83676	c47795_g1_i1	rna-directed dna polymerase from mobile element jockey-like	4451	20	2.6566E-67	51.55%	5	F:RNA binding; F:hydrolase activity; P:RNA-dependent DNA replication; F:RNA-directed DNA polymerase activity; F:endonuclease activity		IPR000477 (PFAM); PTHR19446 (PANTHER); IPR000477 (PROSITE_PROFILES); SSF56672 (SUPERFAMILY)
c28533_g1_i1	-1.82085	0.00457221	NA	10.6919	0.642113	-2.83572	c28533_g1_i1	mitochondrion protein	944	20	4.18266E-101	74.2%	2	C:integral to membrane; C:membrane		no IPS match
c38030_g1_i1	-1.93895	0.00457518	NA	7.17166	0.683809	-2.83552	c38030_g1_i1	ish1 domain protein	1699	20	0	70.8%	0	0		IPR018803 (PFAM); PTHR23241:SF41 (PANTHER); PTHR23241 (PANTHER)
c46407_g1_i1	-1.55284	0.00458007	0.103788	481.472	0.547707	-2.83517	c46407_g1_i1	low quality protein: selenoprotein pb-like	3281	20	7.28584E-27	47.9%	2	F:selenium binding; C:extracellular region		no IPS match
c40748_g1_i3	-0.580798	0.00465416	0.104533	307.325	0.205226	-2.83004	c40748_g1_i3	thymosin isoform 2	2967	20	2.29793E-48	77.0%	2	F:cytoskeletal protein binding; P:cytoskeleton organization	0	IPR001152 (SMART); IPR001152 (PFAM); IPR001152 (G3DSA:1.20.5.GENE3D); PTHR20940:SF1 (PANTHER); PTHR20940 (PANTHER)
c1107_g1_i1	-2.40676	0.00465758	NA	2.0163	0.850502	-2.82981	c1107_g1_i1	nuclease harbi1	1252	20	8.78844E-81	66.4%	3	F:molecular_function; P:biological_process; C:cellular_component		no IPS match
c43336_g1_i1	1.6276	0.0046622	NA	16.6133	0.575228	2.82949	c43336_g1_i1	organic cation transporter 1-like	3218	20	0	59.8%	4	F:transmembrane transporter activity; C:integral to membrane; P:transmembrane transport; P:carbohydrate transport		no IPS match
c40008_g1_i2	2.27932	0.00467743	NA	12.9916	0.805855	2.82845	c40008_g1_i2	von willebrand factor type egf and pentraxin domain-containing protein 1-like	1719	20	9.43036E-38	47.65%	2	F:carbohydrate binding; F:calcium ion binding		IPR000436 (SMART); IPR002035 (SMART); IPR001304 (SMART); IPR002035 (PFAM); IPR016186 (G3DSA:3.10.100.GENE3D); IPR000436 (PFAM); IPR001304 (PFAM); IPR002035 (G3DSA:3.40.50.GENE3D); G3DSA:2.10.70.10 (GENE3D); PTHR22992 (PANTHER); SIGNAL_PEPTIDE_C_REGION (PHOBIUS); SIGNAL_PEPTIDE_H_REGION (PHOBIUS); SIGNAL_PEPTIDE_N_REGION (PHOBIUS); NON_CYTOPLASMIC_DOMAIN (PHOBIUS); SIGNAL_PEPTIDE (PHOBIUS); IPR000…
c39531_g1_i1	1.9633	0.00470697	NA	5.18667	0.69462	2.82643	c39531_g1_i1	endonuclease-reverse transcriptase	1683	1	4.34421E-6	42.0%	0	0		TRANSMEMBRANE (PHOBIUS); TRANSMEMBRANE (PHOBIUS); NON_CYTOPLASMIC_DOMAIN (PHOBIUS); CYTOPLASMIC_DOMAIN (PHOBIUS); CYTOPLASMIC_DOMAIN (PHOBIUS); TMhelix (TMHMM)
c32738_g1_i1	-0.873978	0.00476339	0.106048	860.235	0.309634	-2.82261	c32738_g1_i1	60s ribosomal protein l6	1001	20	1.69837E-95	73.25%	3	C:ribosome; P:translation; F:structural constituent of ribosome	0	IPR000915 (PFAM); IPR005568 (PFAM); IPR014722 (G3DSA:2.30.30.GENE3D); IPR000915 (PANTHER); IPR008991 (SUPERFAMILY)
c35778_g1_i1	-1.08528	0.00481731	NA	26.4872	0.384987	-2.819	c35778_g1_i1	peptidyl-prolyl cis-trans isomerase h	1431	20	2.47806E-102	94.85%	3	F:isomerase activity; P:cellular protein modification process; P:protein folding	EC:5.2.1.8	IPR002130 (PRINTS); IPR024936 (PIRSF); IPR002130 (PFAM); IPR029000 (G3DSA:2.40.100.GENE3D); PTHR11071:SF58 (PANTHER); PTHR11071 (PANTHER); IPR020892 (PROSITE_PATTERNS); IPR002130 (PROSITE_PROFILES); IPR029000 (SUPERFAMILY)
c42141_g1_i4	1.80662	0.00485151	NA	4.99696	0.641389	2.81673	c42141_g1_i4	rna-directed dna polymerase from mobile element jockey-like	411	20	7.14447E-21	62.75%	4	F:RNA binding; P:RNA-dependent DNA replication; F:RNA-directed DNA polymerase activity; F:endonuclease activity		IPR000477 (PFAM); PTHR19446:SF301 (PANTHER); PTHR19446 (PANTHER); IPR000477 (PROSITE_PROFILES); SSF56672 (SUPERFAMILY)
c31965_g2_i1	-1.00965	0.00485985	0.107255	651.759	0.358519	-2.81618	c31965_g2_i1	60s acidic ribosomal protein p2	461	20	1.80962E-24	62.5%	3	F:structural constituent of ribosome; P:translation; C:ribosome	0	IPR001813 (PFAM); PTHR21141 (PANTHER); SIGNAL_PEPTIDE_C_REGION (PHOBIUS); SIGNAL_PEPTIDE_H_REGION (PHOBIUS); NON_CYTOPLASMIC_DOMAIN (PHOBIUS); SIGNAL_PEPTIDE_N_REGION (PHOBIUS); SIGNAL_PEPTIDE (PHOBIUS); IPR027534 (HAMAP)
c42447_g1_i2	-0.674178	0.00486967	NA	57.5552	0.23945	-2.81553	c42447_g1_i2	e3 ubiquitin-protein ligase mdm2	2238	20	1.55144E-22	37.75%	35	P:negative regulation of DNA damage response, signal transduction by p53 class mediator; P:response to antibiotic; C:protein complex; C:nucleus; P:DNA damage response, signal transduction by p53 class mediator resulting in cell cycle arrest; P:protein localization to nucleus; F:metal ion binding; P:protein complex assembly; F:p53 binding; F:identical protein binding; P:protein ubiquitination; P:p…		no IPS match
c33789_g1_i1	1.51411	0.00493295	0.107561	3098.22	0.538565	2.81138	c33789_g1_i1	3-ketoacyl- mitochondrial	1855	20	9.70161E-161	78.7%	2	P:biological_process; F:transferase activity, transferring acyl groups	0	IPR002155 (PIRSF); IPR020617 (PFAM); IPR002155 (TIGRFAM); IPR020616 (PFAM); IPR016038 (G3DSA:3.40.47.GENE3D); IPR016038 (G3DSA:3.40.47.GENE3D); PTHR18919 (PANTHER); PTHR18919:SF67 (PANTHER); IPR020610 (PROSITE_PATTERNS); IPR020613 (PROSITE_PATTERNS); IPR020615 (PROSITE_PATTERNS); IPR016039 (SUPERFAMILY); IPR016039 (SUPERFAMILY)
c47720_g1_i2	1.18619	0.00497943	NA	45.2391	0.422378	2.80836	c47720_g1_i2	sporozoite surface protein 2-like	2733	20	1.29485E-16	41.5%	13	F:chitin binding; P:chitin metabolic process; C:extracellular region; C:cell wall; P:cell adhesion; C:collagen; F:collagen binding; F:hydrolase activity, hydrolyzing O-glycosyl compounds; F:cellulose binding; P:carbohydrate metabolic process; P:lipid metabolic process; F:phosphatidylcholine 1-acylhydrolase activity; F:catalytic activity		Coil (COILS)
c41896_g1_i1	-1.86484	0.00498244	NA	4.31256	0.664076	-2.80817	c41896_g1_i1	g-protein coupled receptor 112	2416	20	1.59287E-36	42.55%	3	C:cellular_component; F:signal transducer activity; P:signal transduction	0	IPR000203 (SMART); IPR000832 (PFAM); IPR000203 (PFAM); PTHR12011 (PANTHER); NON_CYTOPLASMIC_DOMAIN (PHOBIUS); TRANSMEMBRANE (PHOBIUS); CYTOPLASMIC_DOMAIN (PHOBIUS); NON_CYTOPLASMIC_DOMAIN (PHOBIUS); TRANSMEMBRANE (PHOBIUS); NON_CYTOPLASMIC_DOMAIN (PHOBIUS); TRANSMEMBRANE (PHOBIUS); TRANSMEMBRANE (PHOBIUS); CYTOPLASMIC_DOMAIN (PHOBIUS); CYTOPLASMIC_DOMAIN (PHOBIUS); CYTOPLASMIC_DOMAIN (PHOBIUS); T…
c45106_g1_i1	-1.68299	0.0050165	0.107561	769.254	0.599789	-2.80597	c45106_g1_i1	agap008326-pa-like protein	3395	20	2.38331E-105	51.7%	2	P:biological_process; F:molecular_function	0	IPR017849 (G3DSA:3.40.720.GENE3D); IPR004245 (PFAM); PTHR10974:SF1 (PANTHER); IPR004245 (PANTHER); TRANSMEMBRANE (PHOBIUS); CYTOPLASMIC_DOMAIN (PHOBIUS); NON_CYTOPLASMIC_DOMAIN (PHOBIUS); IPR017850 (SUPERFAMILY); TMhelix (TMHMM)
c44225_g2_i1	0.561025	0.00505423	0.107561	284.113	0.200112	2.80356	c44225_g2_i1	rhythmically expressed gene 2 protein	3678	20	2.02221E-49	57.0%	2	F:hydrolase activity; P:metabolic process
c44861_g1_i1	-0.802052	0.00506343	NA	71.8134	0.286144	-2.80297	c44861_g1_i1	lysosomal protein ncu-g1-a-like	2873	20	2.962E-77	57.8%	0	0		IPR029382 (PFAM); PTHR31981:SF1 (PANTHER); PTHR31981 (PANTHER); CYTOPLASMIC_DOMAIN (PHOBIUS); SIGNAL_PEPTIDE_N_REGION (PHOBIUS); SIGNAL_PEPTIDE (PHOBIUS); SIGNAL_PEPTIDE_H_REGION (PHOBIUS); TRANSMEMBRANE (PHOBIUS); SIGNAL_PEPTIDE_C_REGION (PHOBIUS); NON_CYTOPLASMIC_DOMAIN (PHOBIUS); TMhelix (TMHMM); TMhelix (TMHMM)
c48120_g1_i1	-0.777445	0.00506473	NA	131.249	0.277373	-2.80289	c48120_g1_i1	intracellular protein transport protein uso1-like isoform x1	7256	20	3.109E-28	44.55%	0	0		Coil (COILS); Coil (COILS); CYTOPLASMIC_DOMAIN (PHOBIUS); NON_CYTOPLASMIC_DOMAIN (PHOBIUS); TRANSMEMBRANE (PHOBIUS); TMhelix (TMHMM)
c33776_g1_i1	0.878214	0.005126	0.107561	1007.06	0.313759	2.79901	c33776_g1_i1	sodium- and chloride-dependent gaba transporter 1-like	5420	20	0	77.65%	6	F:symporter activity; C:integral to membrane; F:neurotransmitter:sodium symporter activity; C:membrane; P:neurotransmitter transport; P:transport		no IPS match
c37491_g1_i1	-0.805231	0.005128	0.107561	243.249	0.287698	-2.79888	c37491_g1_i1	15-hydroxyprostaglandin dehydrogenase	2247	20	3.10577E-63	62.85%	4	P:oxidation-reduction process; F:oxidoreductase activity; P:metabolic process; F:15-hydroxyprostaglandin dehydrogenase (NAD+) activity		no IPS match
c30372_g1_i1	-0.767568	0.00520838	NA	176.024	0.274734	-2.79386	c30372_g1_i1	signal peptidase complex subunit 1	688	20	8.29685E-40	83.45%	5	C:endoplasmic reticulum; C:protein complex; C:cellular_component; P:cellular nitrogen compound metabolic process; P:protein maturation; F:peptidase activity	0	IPR009542 (PFAM); PTHR13202:SF0 (PANTHER); IPR009542 (PANTHER); NON_CYTOPLASMIC_DOMAIN (PHOBIUS); CYTOPLASMIC_DOMAIN (PHOBIUS); TRANSMEMBRANE (PHOBIUS); CYTOPLASMIC_DOMAIN (PHOBIUS); TRANSMEMBRANE (PHOBIUS); TMhelix (TMHMM); TMhelix (TMHMM)
c48557_g1_i1	-0.808791	0.00526067	0.109439	630.734	0.289825	-2.79062	c48557_g1_i1	60s ribosomal protein l22	587	20	3.86403E-30	72.8%	3	P:translation; C:ribosome; F:structural constituent of ribosome	0	IPR002671 (PFAM); IPR002671 (PANTHER)
c37479_g1_i2	2.37765	0.00531894	NA	1.99805	0.853105	2.78706	c37479_g1_i2	neurogenic locus notch homolog protein 1-like	379	20	3.02605E-8	44.1%	0	0		IPR013032 (PFAM); G3DSA:2.170.300.10 (GENE3D); IPR006149 (PFAM)
c800_g1_i1	-2.11601	0.0053628	NA	3.21475	0.759955	-2.78439	c800_g1_i1	gtp-binding nuclear protein ran	904	20	2.20861E-104	88.85%	8	F:GTP binding; F:GTPase activity; P:nucleocytoplasmic transport; P:small GTPase mediated signal transduction; P:GTP catabolic process; F:nucleotide binding; P:signal transduction; P:intracellular protein transport		no IPS match
c27748_g1_i1	-0.793809	0.00539314	0.110413	660.113	0.28528	-2.78256	c27748_g1_i1	40s ribosomal protein s10	635	20	4.93651E-51	82.35%	1	C:ribosome		IPR005326 (PFAM); PTHR12146 (PANTHER)
c40358_g1_i1	-1.02243	0.00543571	0.110413	9091.5	0.367778	-2.78001	c40358_g1_i1	ejaculatory bulb-specific protein 3	696	20	4.49138E-33	77.1%	0	0		IPR005055 (PFAM); IPR005055 (G3DSA:1.10.2080.GENE3D); IPR005055 (PANTHER); PTHR11257:SF2 (PANTHER); SIGNAL_PEPTIDE_N_REGION (PHOBIUS); SIGNAL_PEPTIDE (PHOBIUS); SIGNAL_PEPTIDE_H_REGION (PHOBIUS); SIGNAL_PEPTIDE_C_REGION (PHOBIUS); NON_CYTOPLASMIC_DOMAIN (PHOBIUS); SignalP-noTM (SIGNALP_GRAM_NEGATIVE); SignalP-TM (SIGNALP_GRAM_POSITIVE); SignalP-noTM (SIGNALP_EUK); IPR005055 (SUPERFAMILY)
c45156_g2_i2	0.896009	0.00544731	NA	68.9165	0.322384	2.77932	c45156_g2_i2	isoform a	6567	20	0	62.05%	1	F:molecular_function	0	IPR003599 (SMART); IPR003598 (SMART); IPR003961 (SMART); IPR013783 (G3DSA:2.60.40.GENE3D); IPR003961 (PFAM); PF13895 (PFAM); IPR013783 (G3DSA:2.60.40.GENE3D); IPR013783 (G3DSA:2.60.40.GENE3D); IPR013783 (G3DSA:2.60.40.GENE3D); IPR013783 (G3DSA:2.60.40.GENE3D); IPR013098 (PFAM); PF13927 (PFAM); IPR013783 (G3DSA:2.60.40.GENE3D); IPR013783 (G3DSA:2.60.40.GENE3D); PTHR11640:SF50 (PANTHER); PTHR11640 …
c59492_g1_i1	-0.903005	0.00546844	0.110413	487.091	0.325048	-2.77806	c59492_g1_i1	ribosomal protein l37	497	20	4.5031E-36	85.65%	3	C:ribosome; F:structural constituent of ribosome; P:translation	0	IPR011331 (G3DSA:2.20.25.GENE3D); IPR001569 (PFAM); IPR001569 (PANTHER); IPR018267 (PROSITE_PATTERNS); IPR001569 (HAMAP); IPR011332 (SUPERFAMILY)
c47984_g1_i2	0.977087	0.00550155	NA	43.0735	0.351964	2.7761	c47984_g1_i2	hypothetical protein YQE_07346, partial	2393	1	3.77939E-6	80.0%	0	0		no IPS match
c42063_g1_i1	-0.872776	0.00550192	0.110413	1447.74	0.314392	-2.77608	c42063_g1_i1	isoform d	3672	20	1.36258E-138	66.4%	6	P:response to light stimulus; C:lipid particle; P:nuclear-transcribed mRNA poly(A) tail shortening; C:cytoplasm; P:locomotor rhythm; C:CCR4-NOT complex		IPR005135 (G3DSA:3.60.10.GENE3D); IPR005135 (PFAM); PTHR12121 (PANTHER); PTHR12121:SF32 (PANTHER); IPR005135 (SUPERFAMILY)
c32949_g1_i1	-0.757953	0.00552499	0.110413	665.981	0.273164	-2.77472	c32949_g1_i1	60s ribosomal protein l27	942	20	3.80413E-62	89.25%	3	C:ribosome; F:structural constituent of ribosome; P:translation	0	IPR005824 (SMART); IPR014722 (G3DSA:2.30.30.GENE3D); IPR001141 (PFAM); IPR005824 (PFAM); IPR001141 (PANTHER); PTHR10497:SF0 (PANTHER); IPR018262 (PROSITE_PATTERNS); IPR008991 (SUPERFAMILY)
c47847_g1_i2	0.862439	0.00555041	NA	39.8295	0.310988	2.77322	c47847_g1_i2	tubulin gamma-2 chain	4268	20	0	87.25%	9	P:cytoskeleton organization; C:microtubule organizing center; C:cytoplasm; C:protein complex; C:cytoskeleton; F:GTPase activity; F:ion binding; P:nucleobase-containing compound catabolic process; P:small molecule metabolic process; P:protein complex assembly	0	Coil (COILS); IPR002454 (PRINTS); IPR000217 (PRINTS); IPR003008 (SMART); IPR018316 (SMART); IPR018316 (PFAM); IPR023123 (G3DSA:1.10.287.GENE3D); IPR003008 (G3DSA:3.40.50.GENE3D); IPR003008 (PFAM); IPR018316 (G3DSA:3.30.1330.GENE3D); PTHR11588:SF62 (PANTHER); IPR000217 (PANTHER); IPR017975 (PROSITE_PATTERNS); IPR008280 (SUPERFAMILY); IPR003008 (SUPERFAMILY)
c47570_g1_i4	-1.10877	0.00560887	NA	24.8128	0.400306	-2.76981	c47570_g1_i4	dimethylglycine mitochondrial	4199	20	0	70.25%	2	F:oxidoreductase activity; P:biological_process; F:molecular_function	0	IPR006076 (PFAM); IPR013977 (G3DSA:2.40.30.GENE3D); IPR006222 (PFAM); G3DSA:3.30.70.1400 (GENE3D); IPR013977 (PFAM); G3DSA:3.50.50.60 (GENE3D); G3DSA:3.30.9.10 (GENE3D); IPR027266 (G3DSA:3.30.1360.GENE3D); PTHR13847:SF19 (PANTHER); PTHR13847 (PANTHER); SSF103025 (SUPERFAMILY); IPR029043 (SUPERFAMILY); SSF51905 (SUPERFAMILY); SSF54373 (SUPERFAMILY)
c31115_g1_i2	2.3435	0.00564607	NA	16.0623	0.846745	2.76766	c31115_g1_i2	endocuticle structural glycoprotein abd-4-like	866	20	1.17248E-27	71.25%	2	F:structural constituent of cuticle; F:structural constituent of chitin-based cuticle		NON_CYTOPLASMIC_DOMAIN (PHOBIUS); TRANSMEMBRANE (PHOBIUS); CYTOPLASMIC_DOMAIN (PHOBIUS)
c44895_g2_i1	-1.45738	0.00570231	0.112342	249.614	0.527192	-2.76443	c44895_g2_i1	leukocyte elastase inhibitor	899	20	6.96775E-10	72.55%	1	C:extracellular space	0	IPR023796 (PFAM); G3DSA:2.30.39.10 (GENE3D); IPR000215 (PANTHER); IPR023795 (PROSITE_PATTERNS); IPR023796 (SUPERFAMILY)
c34642_g1_i1	-0.883886	0.00571008	0.112342	916.639	0.319787	-2.76398	c34642_g1_i1	ribosomal protein l7	902	20	2.59803E-97	81.85%	2	C:ribonucleoprotein complex; C:ribosome		Coil (COILS); IPR012988 (PFAM); IPR005998 (TIGRFAM); IPR016082 (PFAM); IPR016082 (G3DSA:3.30.1390.GENE3D); PTHR11524 (PANTHER); IPR016082 (SUPERFAMILY)
c35517_g1_i2	-2.36214	0.00576823	NA	1.12077	0.855637	-2.76067	c35517_g1_i2	cathepsin j-like	1145	20	1.01773E-97	65.8%	2	P:proteolysis; F:cysteine-type peptidase activity		no IPS match
c43311_g1_i1	-1.06106	0.00578305	NA	103.361	0.384466	-2.75984	c43311_g1_i1	dual specificity protein phosphatase 14	2217	20	2.4361E-36	57.9%	2	P:cellular protein modification process; F:phosphatase activity	EC:3.1.3.48; EC:3.1.3	IPR020422 (SMART); IPR029021 (G3DSA:3.90.190.GENE3D); IPR000340 (PFAM); PTHR10159:SF297 (PANTHER); IPR024950 (PANTHER); IPR016130 (PROSITE_PATTERNS); IPR020422 (PROSITE_PROFILES); IPR000387 (PROSITE_PROFILES); IPR029021 (SUPERFAMILY)
c34206_g1_i1	-0.802319	0.00585527	0.113897	5266.1	0.291141	-2.75578	c34206_g1_i1	low quality protein: glutathione peroxidase 3	1911	20	4.83628E-46	63.2%	2	P:response to stress; P:biological_process; F:oxidoreductase activity	EC:1.11.1.9	IPR012336 (G3DSA:3.40.30.GENE3D); IPR000889 (PFAM); IPR000889 (PANTHER); IPR000889 (PROSITE_PROFILES); IPR012336 (SUPERFAMILY)
c41896_g1_i3	-1.60922	0.00586594	NA	6.22202	0.584069	-2.75518	c41896_g1_i3	probable g-protein coupled receptor 128	2279	20	8.97761E-34	41.35%	3	F:signal transducer activity; P:signal transduction; C:cellular_component	0	IPR000203 (SMART); IPR000832 (PFAM); IPR000203 (PFAM); PTHR12011 (PANTHER); TRANSMEMBRANE (PHOBIUS); CYTOPLASMIC_DOMAIN (PHOBIUS); TRANSMEMBRANE (PHOBIUS); TRANSMEMBRANE (PHOBIUS); TRANSMEMBRANE (PHOBIUS); NON_CYTOPLASMIC_DOMAIN (PHOBIUS); CYTOPLASMIC_DOMAIN (PHOBIUS); CYTOPLASMIC_DOMAIN (PHOBIUS); NON_CYTOPLASMIC_DOMAIN (PHOBIUS); TRANSMEMBRANE (PHOBIUS); NON_CYTOPLASMIC_DOMAIN (PHOBIUS); CYTOPL…
c33915_g1_i1	-0.265986	0.00587887	0.113897	553.27	0.0965656	-2.75446	c33915_g1_i1	transcription factor btf3 homolog 4-like	2793	20	5.98104E-67	85.6%	0	0		IPR002715 (PFAM); PTHR10351 (PANTHER); IPR002715 (PROSITE_PROFILES)
c25045_g2_i1	-0.747957	0.00596812	0.11391	890.682	0.272031	-2.74953	c25045_g2_i1	40s ribosomal protein s17	601	20	2.4802E-59	93.55%	3	P:translation; C:ribosome; F:structural constituent of ribosome	0	IPR001210 (PFAM); IPR001210 (G3DSA:1.10.60.GENE3D); PTHR10732:SF0 (PANTHER); IPR001210 (PANTHER); IPR018273 (PROSITE_PATTERNS); IPR001210 (HAMAP); IPR001210 (SUPERFAMILY)
c38030_g1_i2	-1.90629	0.00597468	NA	7.08735	0.693407	-2.74917	c38030_g1_i2	ish1 domain protein	1801	20	0	69.75%	0	0		IPR018803 (PFAM); PTHR23241 (PANTHER); PTHR23241:SF41 (PANTHER)
c45150_g1_i1	1.32467	0.00605236	NA	118.131	0.482589	2.74493	c45150_g1_i1	inorganic phosphate cotransporter-like isoform 1	2541	20	5.89766E-90	52.95%	2	C:cellular_component; P:transmembrane transport	0	G3DSA:1.20.1250.20 (GENE3D); G3DSA:1.20.1250.20 (GENE3D); IPR011701 (PFAM); PTHR11662:SF214 (PANTHER); PTHR11662 (PANTHER); TRANSMEMBRANE (PHOBIUS); NON_CYTOPLASMIC_DOMAIN (PHOBIUS); CYTOPLASMIC_DOMAIN (PHOBIUS); TRANSMEMBRANE (PHOBIUS); CYTOPLASMIC_DOMAIN (PHOBIUS); TRANSMEMBRANE (PHOBIUS); TRANSMEMBRANE (PHOBIUS); TRANSMEMBRANE (PHOBIUS); TRANSMEMBRANE (PHOBIUS); TRANSMEMBRANE (PHOBIUS); NON_CY…
c42230_g1_i1	0.61025	0.00606723	0.11391	2397.73	0.222384	2.74413	c42230_g1_i1	na+ + atpase alpha-subunit 1	9688	20	0	92.9%	5	C:cellular_component; F:ion binding; P:transport; F:ATPase activity; F:transmembrane transporter activity	EC:3.6.3.9	IPR001757 (PRINTS); PR00121 (PRINTS); IPR004014 (SMART); IPR023214 (PFAM); IPR008250 (G3DSA:2.70.150.GENE3D); IPR004014 (PFAM); IPR006068 (PFAM); IPR005775 (TIGRFAM); G3DSA:4.10.6.10 (GENE3D); IPR001757 (TIGRFAM); IPR023298 (G3DSA:1.20.1110.GENE3D); IPR023299 (G3DSA:3.40.1110.GENE3D); IPR008250 (PFAM); PTHR24093:SF244 (PANTHER); PTHR24093 (PANTHER); IPR018303 (PROSITE_PATTERNS); CYTOPLASMIC_DOMAI…
c35594_g1_i1	-2.03998	0.0060737	NA	4.80896	0.743494	-2.74378	c35594_g1_i1	40s ribosomal protein s9	932	20	2.03523E-84	93.05%	4	F:structural constituent of ribosome; P:translation; C:ribosome; F:rRNA binding	0	IPR002942 (SMART); IPR002942 (PFAM); IPR002942 (G3DSA:3.10.290.GENE3D); IPR005710 (TIGRFAM); IPR001912 (PFAM); IPR022801 (PANTHER); IPR018079 (PROSITE_PATTERNS); IPR002942 (PROSITE_PROFILES); SSF55174 (SUPERFAMILY)
c42281_g1_i1	0.707865	0.00610528	NA	61.9942	0.258149	2.74207	c42281_g1_i1	cyclin-g-associated kinase-like	6480	20	0	70.85%	3	P:cellular protein modification process; F:ion binding; F:kinase activity; F:molecular_function	EC:2.7.11	IPR002290 (SMART); IPR001623 (PFAM); IPR014020 (PFAM); G3DSA:2.60.40.1110 (GENE3D); IPR001623 (G3DSA:1.10.287.GENE3D); IPR000719 (PFAM); IPR029021 (G3DSA:3.90.190.GENE3D); G3DSA:1.10.510.10 (GENE3D); G3DSA:3.30.200.20 (GENE3D); PTHR23172 (PANTHER); PTHR23172:SF19 (PANTHER); IPR008271 (PROSITE_PATTERNS); IPR014020 (PROSITE_PROFILES); IPR029023 (PROSITE_PROFILES); IPR000719 (PROSITE_PROFILES); IPR0…
c33878_g1_i1	-0.742487	0.00613237	0.11391	1005.43	0.270919	-2.74062	c33878_g1_i1	40s ribosomal protein s3-like	898	20	1.07228E-111	92.2%	4	P:translation; F:structural constituent of ribosome; C:ribosome; F:RNA binding	0	IPR005703 (TIGRFAM); IPR001351 (G3DSA:3.30.1140.GENE3D); IPR004044 (PFAM); IPR015946 (G3DSA:3.30.300.GENE3D); IPR001351 (PFAM); PTHR11760 (PANTHER); PTHR11760:SF17 (PANTHER); IPR004044 (PROSITE_PROFILES); IPR001351 (SUPERFAMILY); IPR009019 (SUPERFAMILY)
c40628_g1_i3	-0.810264	0.00616279	NA	18.2981	0.295826	-2.73899	c40628_g1_i3	peptidoglycan recognition protein 3	1847	20	1.76572E-29	57.0%	3	F:hydrolase activity, acting on carbon-nitrogen (but not peptide) bonds; P:catabolic process; F:ion binding	EC:3.5.1.28	IPR002502 (SMART); IPR006619 (SMART); IPR002502 (G3DSA:3.40.80.GENE3D); IPR002502 (PFAM); PTHR11022:SF33 (PANTHER); IPR015510 (PANTHER); NON_CYTOPLASMIC_DOMAIN (PHOBIUS); CYTOPLASMIC_DOMAIN (PHOBIUS); TRANSMEMBRANE (PHOBIUS); IPR002502 (SUPERFAMILY); TMhelix (TMHMM)
c36248_g1_i1	-1.9982	0.00617498	NA	4.38786	0.729712	-2.73834	c36248_g1_i1	chaperone heat shock protein hsp12 protein	558	20	5.36352E-25	63.35%	1	P:response to stress		no IPS match
c42801_g1_i2	-1.05141	0.00618561	NA	15.0148	0.38404	-2.73778	c42801_g1_i2	inosine triphosphate pyrophosphatase	927	20	2.16261E-62	71.3%	8	F:metal ion binding; P:nucleotide metabolic process; C:cytoplasm; F:hydrolase activity; F:nucleotide binding; F:nucleoside-triphosphate diphosphatase activity; P:deoxyribonucleoside triphosphate catabolic process; P:nucleoside triphosphate catabolic process		no IPS match
c40554_g1_i1	-0.650387	0.00619946	0.11391	681.204	0.237624	-2.73704	c40554_g1_i1	protein disulfide-isomerase a3	2420	20	0	79.05%	11	P:cell redox homeostasis; F:electron carrier activity; P:glycerol ether metabolic process; F:protein disulfide oxidoreductase activity; C:endoplasmic reticulum; F:isomerase activity; F:transferase activity; F:transferase activity, transferring glycosyl groups; F:dolichyl-diphosphooligosaccharide-protein glycotransferase activity; F:protein disulfide isomerase activity; P:protein folding		NON_CYTOPLASMIC_DOMAIN (PHOBIUS); NON_CYTOPLASMIC_DOMAIN (PHOBIUS); TRANSMEMBRANE (PHOBIUS); TRANSMEMBRANE (PHOBIUS); CYTOPLASMIC_DOMAIN (PHOBIUS)
c30988_g1_i1	-0.787261	0.00620065	0.11391	727.448	0.287639	-2.73698	c30988_g1_i1	ribosomal protein l28	525	20	6.63857E-48	80.35%	3	C:ribosome; P:translation; F:structural constituent of ribosome	0	IPR029004 (PFAM); PTHR10544:SF0 (PANTHER); IPR002672 (PANTHER)
c40082_g1_i1	-1.05585	0.0062445	0.11391	255.169	0.386099	-2.73466	c40082_g1_i1	translocating chain-associated membrane protein 1-like 1-like	4444	20	8.58797E-159	70.95%	1	C:cellular_component	0	IPR016447 (PIRSF); IPR006634 (SMART); IPR013599 (PFAM); IPR006634 (PFAM); PTHR12371:SF6 (PANTHER); PTHR12371 (PANTHER); CYTOPLASMIC_DOMAIN (PHOBIUS); CYTOPLASMIC_DOMAIN (PHOBIUS); NON_CYTOPLASMIC_DOMAIN (PHOBIUS); NON_CYTOPLASMIC_DOMAIN (PHOBIUS); CYTOPLASMIC_DOMAIN (PHOBIUS); TRANSMEMBRANE (PHOBIUS); TRANSMEMBRANE (PHOBIUS); TRANSMEMBRANE (PHOBIUS); NON_CYTOPLASMIC_DOMAIN (PHOBIUS); CYTOPLASMIC_…
c5299_g1_i1	0.632515	0.00625651	NA	140.589	0.231349	2.73403	c5299_g1_i1	lin-7-like protein b	1318	20	1.34434E-83	87.4%	0	0		no IPS match
c47221_g1_i2	-1.08753	0.00626413	NA	77.3565	0.397835	-2.73363	c47221_g1_i2	protein unzipped	2327	20	1.57205E-33	41.9%	0	0		SignalP-TM (SIGNALP_GRAM_POSITIVE)
c16657_g1_i1	-0.734547	0.00627361	0.11391	854.428	0.268757	-2.73313	c16657_g1_i1	ribosomal protein s27	790	20	6.30641E-43	95.9%	3	F:structural constituent of ribosome; C:ribosome; P:translation	0	IPR023407 (G3DSA:2.20.25.GENE3D); IPR000592 (PFAM); IPR000592 (PANTHER); IPR000592 (PROSITE_PATTERNS); IPR000592 (HAMAP); IPR011332 (SUPERFAMILY)
c43001_g1_i1	-0.432044	0.00628345	0.11391	310.158	0.158107	-2.73261	c43001_g1_i1	hypothetical protein L798_01615	2596	20	0	64.0%	0	0		PTHR21165:SF2 (PANTHER); PTHR21165 (PANTHER); SIGNAL_PEPTIDE_H_REGION (PHOBIUS); SIGNAL_PEPTIDE (PHOBIUS); SIGNAL_PEPTIDE_N_REGION (PHOBIUS); NON_CYTOPLASMIC_DOMAIN (PHOBIUS); SIGNAL_PEPTIDE_C_REGION (PHOBIUS); SignalP-noTM (SIGNALP_EUK)
c8999_g1_i1	-2.07184	0.00629213	NA	3.6576	0.758316	-2.73216	c8999_g1_i1	ribosomal protein l39e	481	20	2.89436E-22	91.2%	3	P:translation; C:ribosome; F:structural constituent of ribosome	0	IPR000077 (PFAM); IPR023626 (G3DSA:1.10.1620.GENE3D); IPR000077 (PANTHER); IPR000077 (HAMAP); IPR023626 (SUPERFAMILY)
c37999_g2_i3	-2.07773	0.00639958	NA	5.92833	0.76203	-2.72657	c37999_g2_i3	60s ribosomal protein l3	824	20	2.15352E-145	91.75%	3	F:structural constituent of ribosome; P:translation; C:ribosome	0	G3DSA:3.30.1430.10 (GENE3D); IPR000597 (PFAM); G3DSA:4.10.960.10 (GENE3D); G3DSA:2.40.30.10 (GENE3D); PTHR11363:SF5 (PANTHER); PTHR11363 (PANTHER); IPR019926 (PROSITE_PATTERNS); IPR009000 (SUPERFAMILY)
c46021_g3_i1	-0.739795	0.00641021	0.115384	237.487	0.271382	-2.72603	c46021_g3_i1	phosphate transporter	6786	20	0	63.3%	3	P:phosphate ion transport; C:membrane; F:inorganic phosphate transmembrane transporter activity		no IPS match
c36889_g1_i2	2.1978	0.00641103	NA	2.20378	0.806241	2.72598	c36889_g1_i2	acetyl- mitochondrial	817	20	5.06011E-22	70.45%	8	P:metabolic process; F:catalytic activity; F:transferase activity, transferring acyl groups other than amino-acyl groups; F:transferase activity; F:transferase activity, transferring acyl groups; P:cell redox homeostasis; F:electron carrier activity; F:protein disulfide oxidoreductase activity		IPR012336 (G3DSA:3.40.30.GENE3D); IPR008554 (PFAM); IPR012336 (SUPERFAMILY)
c36317_g1_i1	1.04132	0.00650221	NA	73.9196	0.382653	2.72132	c36317_g1_i1	lipoyltransferase mitochondrial	1580	20	1.92139E-58	67.5%	8	C:cytoplasm; P:sulfur compound metabolic process; P:small molecule metabolic process; P:biosynthetic process; P:lipid metabolic process; P:cofactor metabolic process; F:transferase activity, transferring acyl groups; P:cellular protein modification process	EC:2.3.1	IPR000544 (PIRSF); G3DSA:3.90.1550.10 (GENE3D); IPR004143 (PFAM); IPR000544 (TIGRFAM); PTHR10993 (PANTHER); IPR020605 (PROSITE_PATTERNS); IPR000544 (HAMAP); SSF55681 (SUPERFAMILY)
c39933_g1_i1	-0.640824	0.00653165	NA	47.7607	0.235612	-2.71982	c39933_g1_i1	bridging integrator 3 homolog	1941	20	3.64428E-57	54.8%	2	C:cytoplasm; F:molecular_function	0	Coil (COILS); IPR004148 (PFAM); IPR027267 (G3DSA:1.20.1270.GENE3D); PTHR10321 (PANTHER); SSF103657 (SUPERFAMILY)
c38743_g1_i1	-0.880454	0.00654269	NA	34.1904	0.323784	-2.71927	c38743_g1_i1	juvenile hormone-inducible	1709	20	1.18713E-24	44.85%	1	F:molecular_function	0	IPR015897 (SMART); G3DSA:3.90.1200.10 (GENE3D); IPR004119 (PFAM); PTHR11012 (PANTHER); IPR011009 (SUPERFAMILY)
c30692_g1_i1	-0.841046	0.00657704	0.116427	487.029	0.309489	-2.71753	c30692_g1_i1	60s ribosomal protein l30	1181	20	3.34485E-51	92.9%	4	F:structural constituent of ribosome; P:translation; C:ribosome; C:intracellular		PTHR12357 (PANTHER); PTHR12357:SF23 (PANTHER)
c27454_g1_i1	-0.854995	0.00660577	0.116427	518.738	0.314789	-2.71609	c27454_g1_i1	40s ribosomal protein s15a	1415	20	3.13015E-65	98.35%	7	F:structural constituent of ribosome; P:translation; C:ribonucleoprotein complex; C:ribosome; P:mitotic spindle organization; C:cytosolic small ribosomal subunit; P:mitotic spindle elongation
c3525_g1_i1	-1.9383	0.00663927	NA	4.4364	0.714077	-2.71442	c3525_g1_i1	serine threonine-protein kinase	1257	20	0	85.6%	3	F:ion binding; P:cellular protein modification process; F:kinase activity	EC:2.7.11	IPR002290 (SMART); G3DSA:3.30.200.20 (GENE3D); IPR000719 (PFAM); G3DSA:1.10.510.10 (GENE3D); PTHR24347:SF58 (PANTHER); IPR020636 (PANTHER); IPR008271 (PROSITE_PATTERNS); TRANSMEMBRANE (PHOBIUS); NON_CYTOPLASMIC_DOMAIN (PHOBIUS); CYTOPLASMIC_DOMAIN (PHOBIUS); IPR000719 (PROSITE_PROFILES); IPR011009 (SUPERFAMILY)
c43606_g1_i1	-0.555617	0.00665089	NA	148.02	0.204735	-2.71384	c43606_g1_i1	cathepsin b	2342	20	1.2269E-110	68.75%	2	P:biological_process; F:peptidase activity	EC:3.4.22	IPR000668 (PRINTS); IPR000668 (SMART); IPR000668 (PFAM); IPR012599 (PFAM); G3DSA:3.90.70.10 (GENE3D); IPR015643 (PTHR12411:PANTHER); IPR013128 (PANTHER); IPR000169 (PROSITE_PATTERNS); IPR025660 (PROSITE_PATTERNS); SIGNAL_PEPTIDE_C_REGION (PHOBIUS); SIGNAL_PEPTIDE (PHOBIUS); NON_CYTOPLASMIC_DOMAIN (PHOBIUS); SIGNAL_PEPTIDE_H_REGION (PHOBIUS); SIGNAL_PEPTIDE_N_REGION (PHOBIUS); SignalP-noTM (SIGNAL…
c44528_g1_i1	0.620776	0.00667843	NA	154.173	0.22886	2.71247	c44528_g1_i1	rhomboid family member 1	6312	20	0	64.0%	3	P:proteolysis; F:serine-type endopeptidase activity; C:integral to membrane		no IPS match
c3529_g1_i1	-1.95574	0.006681	NA	5.69502	0.721054	-2.71234	c3529_g1_i1	60s ribosomal protein l14	853	20	1.68661E-55	76.6%	4	F:structural constituent of ribosome; P:translation; C:ribosome; C:intracellular		NON_CYTOPLASMIC_DOMAIN (PHOBIUS); SIGNAL_PEPTIDE_N_REGION (PHOBIUS); SIGNAL_PEPTIDE_C_REGION (PHOBIUS); SIGNAL_PEPTIDE_H_REGION (PHOBIUS); SIGNAL_PEPTIDE (PHOBIUS)
c40061_g1_i1	-1.56868	0.00670103	NA	50.8176	0.578561	-2.71135	c40061_g1_i1	williams-beuren syndrome chromosomal region 27	1094	20	3.08264E-40	57.0%	2	F:methyltransferase activity; P:methylation		Coil (COILS); IPR029063 (G3DSA:3.40.50.GENE3D); PF12847 (PFAM); PTHR10108:SF726 (PANTHER); PTHR10108 (PANTHER); IPR029063 (SUPERFAMILY)
c43465_g1_i1	-1.17528	0.00674271	NA	25.2789	0.433796	-2.70929	c43465_g1_i1	chymotrypsin-c-like isoform x1	2282	20	6.47444E-16	53.65%	4	P:proteolysis; F:serine-type endopeptidase activity; F:catalytic activity; F:peptidase activity		SIGNAL_PEPTIDE_N_REGION (PHOBIUS); SIGNAL_PEPTIDE_C_REGION (PHOBIUS); NON_CYTOPLASMIC_DOMAIN (PHOBIUS); SIGNAL_PEPTIDE (PHOBIUS); SIGNAL_PEPTIDE_H_REGION (PHOBIUS); SignalP-TM (SIGNALP_GRAM_POSITIVE); SignalP-noTM (SIGNALP_GRAM_NEGATIVE); SignalP-noTM (SIGNALP_EUK); TMhelix (TMHMM)
c42230_g1_i3	0.607992	0.00676036	0.117108	2369.29	0.224482	2.70842	c42230_g1_i3	na+ + atpase alpha-subunit 1	12427	20	0	92.4%	5	C:cellular_component; F:ion binding; P:transport; F:ATPase activity; F:transmembrane transporter activity	EC:3.6.3.9	PR00121 (PRINTS); IPR001757 (PRINTS); IPR004014 (SMART); IPR023299 (G3DSA:3.40.1110.GENE3D); IPR008250 (PFAM); IPR023298 (G3DSA:1.20.1110.GENE3D); IPR023214 (PFAM); IPR006068 (PFAM); IPR008250 (G3DSA:2.70.150.GENE3D); IPR004014 (PFAM); IPR005775 (TIGRFAM); G3DSA:4.10.6.10 (GENE3D); IPR001757 (TIGRFAM); PTHR24093 (PANTHER); PTHR24093:SF222 (PANTHER); IPR018303 (PROSITE_PATTERNS); CYTOPLASMIC_DOMAI…
c46292_g2_i1	-0.890087	0.00678285	0.117108	258.57	0.32877	-2.70732	c46292_g2_i1	restin homolog isoform x1	5744	20	4.53955E-75	69.2%	0	0		no IPS match
c47218_g1_i2	1.38318	0.00684234	NA	82.4188	0.511451	2.70442	c47218_g1_i2	nucleoside diphosphate-linked moiety x motif mitochondrial	3745	20	7.09393E-50	64.25%	1	F:molecular_function	0	IPR015797 (G3DSA:3.90.79.GENE3D); IPR000086 (PFAM); PTHR12992 (PANTHER); PTHR12992:SF6 (PANTHER); IPR000086 (PROSITE_PROFILES); IPR015797 (SUPERFAMILY)
c60874_g1_i1	-1.89074	0.00684782	NA	8.73388	0.699197	-2.70416	c60874_g1_i1	spindle pole body protein	951	20	1.15277E-98	66.7%	0	0		Coil (COILS); PTHR23241 (PANTHER)
c38086_g2_i1	1.41013	0.00696982	NA	7.45408	0.522601	2.69828	c38086_g2_i1	hypothetical protein L798_08377, partial	1793	20	4.44415E-46	64.45%	2	C:cytoskeleton; F:phospholipid binding		Coil (COILS); Coil (COILS); Coil (COILS); PTHR22903 (PANTHER)
c27733_g1_i1	-2.02853	0.00700183	NA	3.42998	0.752213	-2.69676	c27733_g1_i1	eukaryotic translation initiation factor x-chromosomal	902	20	1.06957E-50	94.6%	4	F:RNA binding; P:translational initiation; P:translation; F:translation initiation factor activity		CYTOPLASMIC_DOMAIN (PHOBIUS); NON_CYTOPLASMIC_DOMAIN (PHOBIUS); TRANSMEMBRANE (PHOBIUS); TRANSMEMBRANE (PHOBIUS); NON_CYTOPLASMIC_DOMAIN (PHOBIUS); TRANSMEMBRANE (PHOBIUS); CYTOPLASMIC_DOMAIN (PHOBIUS); TMhelix (TMHMM); TMhelix (TMHMM)
c52198_g1_i1	-2.23351	0.00702301	NA	2.3262	0.828529	-2.69575	c52198_g1_i1	related to kes1-member of an oxysterol-binding protein family	649	20	3.76779E-73	70.95%	12	P:lipid metabolic process; P:steroid metabolic process; P:sterol biosynthetic process; P:steroid biosynthetic process; F:RNA binding; F:nucleic acid binding; F:peptidyl-prolyl cis-trans isomerase activity; P:protein folding; F:nucleotide binding; P:protein peptidyl-prolyl isomerization; F:isomerase activity; C:nucleus		SIGNAL_PEPTIDE_C_REGION (PHOBIUS); NON_CYTOPLASMIC_DOMAIN (PHOBIUS); SIGNAL_PEPTIDE_N_REGION (PHOBIUS); SIGNAL_PEPTIDE_H_REGION (PHOBIUS); SIGNAL_PEPTIDE (PHOBIUS)
c46527_g1_i2	0.427386	0.00714643	NA	120.304	0.158883	2.68994	c46527_g1_i2	rna-binding protein 7	4560	20	7.05341E-15	44.3%	2	F:nucleic acid binding; F:nucleotide binding		no IPS match
c45190_g2_i1	2.30365	0.00715431	NA	2.31289	0.856509	2.68958	c45190_g2_i1	glucose transporter	522	17	3.82162E-11	61.59%	8	F:transmembrane transporter activity; F:substrate-specific transmembrane transporter activity; C:integral to membrane; C:membrane; P:transmembrane transport; P:transport; P:carbohydrate transport; F:transporter activity		TRANSMEMBRANE (PHOBIUS); CYTOPLASMIC_DOMAIN (PHOBIUS); NON_CYTOPLASMIC_DOMAIN (PHOBIUS); TMhelix (TMHMM)
c47945_g1_i2	-1.88024	0.00719475	NA	94.1034	0.699576	-2.68769	c47945_g1_i2	bel12_ag transposon polyprotein	6003	20	0	54.95%	1	F:molecular_function	0	Coil (COILS); IPR008737 (PFAM); IPR012337 (G3DSA:3.30.420.GENE3D); IPR000477 (PFAM); IPR008042 (PFAM); IPR012337 (G3DSA:3.30.420.GENE3D); PTHR22955:SF3 (PANTHER); PTHR22955 (PANTHER); SSF56672 (SUPERFAMILY); IPR012337 (SUPERFAMILY)
c42837_g1_i1	-0.701482	0.00722264	0.122246	1397.02	0.261123	-2.6864	c42837_g1_i1	protein disulfide-isomerase	3246	20	2.07214E-175	75.8%	3	P:homeostatic process; F:isomerase activity; C:endoplasmic reticulum	0	PR00421 (PRINTS); IPR013766 (PFAM); PF13848 (PFAM); IPR012336 (G3DSA:3.40.30.GENE3D); IPR012336 (G3DSA:3.40.30.GENE3D); IPR005788 (TIGRFAM); IPR012336 (G3DSA:3.40.30.GENE3D); IPR005792 (TIGRFAM); PTHR18929 (PANTHER); PTHR18929:SF48 (PANTHER); IPR017937 (PROSITE_PATTERNS); IPR017937 (PROSITE_PATTERNS); IPR012336 (PROSITE_PROFILES); IPR012336 (PROSITE_PROFILES); IPR012336 (SUPERFAMILY); IPR012336 (…
c39296_g1_i1	-0.725332	0.00723732	0.122246	222.401	0.27007	-2.68572	c39296_g1_i1	serine protease inhibitor	2477	20	3.2646E-61	55.0%	1	C:extracellular space	0	IPR023796 (SMART); IPR023796 (PFAM); G3DSA:3.30.497.10 (GENE3D); G3DSA:3.30.497.10 (GENE3D); G3DSA:2.30.39.10 (GENE3D); IPR000215 (PANTHER); PTHR11461:SF52 (PANTHER); IPR023795 (PROSITE_PATTERNS); SIGNAL_PEPTIDE_H_REGION (PHOBIUS); SIGNAL_PEPTIDE_C_REGION (PHOBIUS); SIGNAL_PEPTIDE (PHOBIUS); NON_CYTOPLASMIC_DOMAIN (PHOBIUS); SIGNAL_PEPTIDE_N_REGION (PHOBIUS); SignalP-TM (SIGNALP_GRAM_POSITIVE); S…
c11163_g2_i1	-2.00413	0.00736356	NA	3.21221	0.747828	-2.67994	c11163_g2_i1	alcohol dehydrogenase -like domain-containing protein	883	20	1.54188E-147	86.85%	3	F:oxidoreductase activity; F:ion binding; P:biological_process	0	IPR011032 (G3DSA:3.90.180.GENE3D); IPR013149 (PFAM); IPR013154 (PFAM); IPR016040 (G3DSA:3.40.50.GENE3D); IPR002085 (PANTHER); PTHR11695:SF339 (PANTHER); SSF51735 (SUPERFAMILY); IPR011032 (SUPERFAMILY)
c32617_g2_i1	1.51826	0.00741625	NA	18.0056	0.567032	2.67755	c32617_g2_i1	leucine-rich repeat neuronal protein 1	2544	20	5.13078E-110	53.3%	1	F:molecular_function	0	IPR003598 (SMART); IPR003591 (SMART); IPR003599 (SMART); IPR013783 (G3DSA:2.60.40.GENE3D); G3DSA:3.80.10.10 (GENE3D); G3DSA:3.80.10.10 (GENE3D); IPR013098 (PFAM); IPR003961 (PFAM); IPR001611 (PFAM); IPR013783 (G3DSA:2.60.40.GENE3D); PTHR24373:SF118 (PANTHER); PTHR24373 (PANTHER); TRANSMEMBRANE (PHOBIUS); CYTOPLASMIC_DOMAIN (PHOBIUS); NON_CYTOPLASMIC_DOMAIN (PHOBIUS); IPR007110 (PROSITE_PROFILES);…
c44611_g1_i1	-0.679389	0.00747864	NA	135.577	0.254001	-2.67474	c44611_g1_i1	-carotene -monooxygenase	2606	20	0	58.2%	2	P:retinoid metabolic process; F:beta-carotene 15,15'-monooxygenase activity		no IPS match
c48227_g3_i1	1.85851	0.00748033	NA	3.65821	0.694858	2.67467	c48227_g3_i1	tyrosine-protein phosphatase 10d	644	20	9.96024E-79	74.3%	1	F:molecular_function	0	IPR003961 (SMART); IPR013783 (G3DSA:2.60.40.GENE3D); IPR003961 (PFAM); IPR013783 (G3DSA:2.60.40.GENE3D); PTHR19134:SF251 (PANTHER); PTHR19134 (PANTHER); IPR003961 (PROSITE_PROFILES); IPR003961 (SUPERFAMILY)
c38476_g1_i1	-0.850579	0.00749197	NA	52.728	0.318075	-2.67415	c38476_g1_i1	protein uxt	831	20	2.88007E-28	65.05%	3	P:cellular nitrogen compound metabolic process; P:biosynthetic process; F:protein binding transcription factor activity	0	IPR003994 (PRINTS); IPR009053 (G3DSA:1.10.287.GENE3D); IPR004127 (PFAM); PTHR13345 (PANTHER); IPR009053 (SUPERFAMILY)
c42599_g1_i1	-1.60254	0.00756544	NA	12.7122	0.600005	-2.67087	c42599_g1_i1	cytochrome p450	2268	20	9.08003E-87	53.65%	3	P:biological_process; F:molecular_function; F:ion binding; F:oxidoreductase activity	0	Coil (COILS); IPR002401 (PRINTS); IPR001128 (PRINTS); IPR001128 (PFAM); IPR001128 (G3DSA:1.10.630.GENE3D); PTHR24292:SF5 (PANTHER); PTHR24292 (PANTHER); IPR017972 (PROSITE_PATTERNS); NON_CYTOPLASMIC_DOMAIN (PHOBIUS); CYTOPLASMIC_DOMAIN (PHOBIUS); TRANSMEMBRANE (PHOBIUS); IPR001128 (SUPERFAMILY)
c43238_g1_i1	-1.4883	0.00757201	NA	23.5745	0.557296	-2.67058	c43238_g1_i1	isoform a	1719	20	7.48947E-27	45.9%	2	F:transferase activity, transferring phosphorus-containing groups; F:transferase activity		SIGNAL_PEPTIDE_N_REGION (PHOBIUS); SIGNAL_PEPTIDE_H_REGION (PHOBIUS); SIGNAL_PEPTIDE_C_REGION (PHOBIUS); SIGNAL_PEPTIDE (PHOBIUS); NON_CYTOPLASMIC_DOMAIN (PHOBIUS)
c42604_g1_i1	-1.10671	0.00757423	NA	145.433	0.414424	-2.67048	c42604_g1_i1	inorganic phosphate cotransporter	4107	20	4.7899E-140	68.5%	5	C:integral to membrane; P:transmembrane transport; C:membrane; P:transport; F:transporter activity		IPR001370 (SMART); IPR001370 (PFAM); IPR001370 (G3DSA:1.10.1170.GENE3D); PTHR10044 (PANTHER); IPR001370 (PROSITE_PROFILES); SSF57924 (SUPERFAMILY)
c7407_g1_i1	-0.572473	0.00778715	NA	78.605	0.215121	-2.66116	c7407_g1_i1	barrier-to-autointegration factor	1039	20	1.0141E-37	92.35%	1	F:DNA binding	0	IPR004122 (SMART); IPR004122 (G3DSA:1.10.150.GENE3D); IPR004122 (PFAM); IPR004122 (PANTHER); IPR004122 (SUPERFAMILY)
c32999_g1_i1	1.95625	0.00787718	NA	22.6106	0.736181	2.65729	c32999_g1_i1	udp-n-acetylhexosamine pyrophosphorylase isoform x1	2422	20	0	74.35%	2	F:nucleotidyltransferase activity; P:biological_process	0	IPR002618 (PFAM); IPR029044 (G3DSA:3.90.550.GENE3D); IPR002618 (PANTHER); PTHR11952:SF4 (PANTHER); IPR029044 (SUPERFAMILY)
c36413_g1_i1	-1.77687	0.00789861	NA	3.32248	0.668909	-2.65637	c36413_g1_i1	hth tnp tc5 and domain containing protein	995	8	1.40976E-9	58.75%	1	F:DNA binding	0	IPR009057 (G3DSA:1.10.10.GENE3D); IPR006600 (PFAM); IPR006600 (PROSITE_PROFILES); IPR009057 (SUPERFAMILY)
c44253_g1_i4	1.94648	0.00794903	NA	12.0482	0.733352	2.65423	c44253_g1_i4	isoform c	2382	20	5.43295E-114	49.3%	3	C:integral to membrane; F:molecular_function; P:rhabdomere development
c30665_g1_i1	-0.707188	0.00796125	NA	208.491	0.26649	-2.65371	c30665_g1_i1	signal recognition particle 72 kda protein	2337	20	0	64.85%	6	F:7S RNA binding; P:SRP-dependent cotranslational protein targeting to membrane; C:signal recognition particle, endoplasmic reticulum targeting; C:cytoplasm; C:signal recognition particle; C:ribonucleoprotein complex		SIGNAL_PEPTIDE (PHOBIUS); SIGNAL_PEPTIDE_H_REGION (PHOBIUS); SIGNAL_PEPTIDE_C_REGION (PHOBIUS); NON_CYTOPLASMIC_DOMAIN (PHOBIUS); SIGNAL_PEPTIDE_N_REGION (PHOBIUS); SignalP-noTM (SIGNALP_EUK)
c46384_g2_i2	-1.02597	0.00798818	NA	17.656	0.386784	-2.65257	c46384_g2_i2	g-protein coupled octopamine	2395	20	3.22751E-90	56.75%	3	C:cellular_component; F:signal transducer activity; P:signal transduction	0	IPR000276 (PRINTS); G3DSA:1.20.1070.10 (GENE3D); IPR000276 (PFAM); PTHR24242:SF154 (PANTHER); PTHR24242 (PANTHER); NON_CYTOPLASMIC_DOMAIN (PHOBIUS); TRANSMEMBRANE (PHOBIUS); TRANSMEMBRANE (PHOBIUS); NON_CYTOPLASMIC_DOMAIN (PHOBIUS); NON_CYTOPLASMIC_DOMAIN (PHOBIUS); TRANSMEMBRANE (PHOBIUS); CYTOPLASMIC_DOMAIN (PHOBIUS); TRANSMEMBRANE (PHOBIUS); NON_CYTOPLASMIC_DOMAIN (PHOBIUS); CYTOPLASMIC_DOMAIN…
c32757_g1_i1	1.64384	0.00804032	NA	4.19889	0.620228	2.65037	c32757_g1_i1	kinesin-like protein	801	20	6.46812E-43	49.05%	7	F:ATP binding; C:kinesin complex; F:nucleotide binding; F:microtubule motor activity; F:microtubule binding; P:microtubule-based movement; C:microtubule		no IPS match
c35815_g1_i1	-0.505707	0.00804786	NA	191.622	0.190829	-2.65006	c35815_g1_i1	minor histocompatibility antigen h13	1875	20	2.58614E-161	79.9%	2	C:cellular_component; F:peptidase activity	EC:3.4.23	IPR006639 (SMART); IPR007369 (PFAM); IPR007369 (PANTHER); PTHR12174:SF23 (PANTHER); NON_CYTOPLASMIC_DOMAIN (PHOBIUS); TRANSMEMBRANE (PHOBIUS); CYTOPLASMIC_DOMAIN (PHOBIUS); NON_CYTOPLASMIC_DOMAIN (PHOBIUS); TRANSMEMBRANE (PHOBIUS); TRANSMEMBRANE (PHOBIUS); TRANSMEMBRANE (PHOBIUS); NON_CYTOPLASMIC_DOMAIN (PHOBIUS); CYTOPLASMIC_DOMAIN (PHOBIUS); CYTOPLASMIC_DOMAIN (PHOBIUS); TRANSMEMBRANE (PHOBIUS)…
c47107_g2_i2	-0.876351	0.00805002	NA	42.1645	0.330703	-2.64996	c47107_g2_i2	xyloside xylosyltransferase 1	3042	20	1.26253E-33	53.45%	1	F:transferase activity, transferring glycosyl groups	0	IPR002495 (PFAM); IPR029044 (G3DSA:3.90.550.GENE3D); PTHR12270:SF17 (PANTHER); PTHR12270 (PANTHER); SIGNAL_PEPTIDE_H_REGION (PHOBIUS); SIGNAL_PEPTIDE_N_REGION (PHOBIUS); SIGNAL_PEPTIDE_C_REGION (PHOBIUS); SIGNAL_PEPTIDE (PHOBIUS); NON_CYTOPLASMIC_DOMAIN (PHOBIUS); IPR029044 (SUPERFAMILY); TMhelix (TMHMM)
c38443_g2_i2	-2.27447	0.00808149	NA	0.649982	0.858727	-2.64865	c38443_g2_i2	protein toll-like	599	20	2.30866E-17	50.9%	1	F:molecular_function	0	PR00019 (PRINTS); IPR003591 (SMART); G3DSA:3.80.10.10 (GENE3D); G3DSA:3.80.10.10 (GENE3D); IPR001611 (PFAM); IPR001611 (PFAM); PTHR24365 (PANTHER); IPR001611 (PROSITE_PROFILES); IPR001611 (PROSITE_PROFILES); IPR001611 (PROSITE_PROFILES); IPR001611 (PROSITE_PROFILES); IPR001611 (PROSITE_PROFILES); IPR001611 (PROSITE_PROFILES); IPR001611 (PROSITE_PROFILES); SSF52058 (SUPERFAMILY)
c32331_g1_i1	-0.769225	0.00810824	0.133269	847.857	0.290544	-2.64753	c32331_g1_i1	elongation factor 1-gamma	1451	20	1.82888E-177	78.15%	2	P:translation; F:translation factor activity, nucleic acid binding; F:molecular_function	0	IPR012336 (G3DSA:3.40.30.GENE3D); IPR010987 (G3DSA:1.20.1050.GENE3D); IPR001662 (G3DSA:3.30.70.GENE3D); IPR004046 (PFAM); IPR001662 (PFAM); IPR004045 (PFAM); PTHR11260:SF161 (PANTHER); PTHR11260 (PANTHER); IPR010987 (PROSITE_PROFILES); IPR001662 (PROSITE_PROFILES); IPR004045 (PROSITE_PROFILES); IPR012336 (SUPERFAMILY); IPR010987 (SUPERFAMILY); IPR001662 (SUPERFAMILY)
c45529_g4_i1	2.25558	0.00815928	NA	1.22365	0.852639	2.64541	c45529_g4_i1	PREDICTED: uncharacterized protein K02A2.6-like	366	16	5.59723E-10	59.25%	8	F:RNA binding; F:nucleic acid binding; P:proteolysis; P:DNA integration; P:RNA-dependent DNA replication; F:aspartic-type endopeptidase activity; F:zinc ion binding; F:RNA-directed DNA polymerase activity		no IPS match
c46021_g3_i2	-0.706781	0.00816337	0.133269	250.473	0.26719	-2.64524	c46021_g3_i2	phosphate transporter	6844	20	0	62.8%	6	P:phosphate ion transport; C:membrane; F:inorganic phosphate transmembrane transporter activity; F:sodium-dependent phosphate transmembrane transporter activity; P:sodium-dependent phosphate transport; F:phosphate ion transmembrane transporter activity		no IPS match
c37351_g1_i1	1.77791	0.00817024	NA	138.754	0.672188	2.64495	c37351_g1_i1	cuticular protein rr family member 37 precursor	1139	20	8.96245E-46	82.9%	1	F:structural molecule activity	0	IPR000618 (PFAM); PTHR10380 (PANTHER); PTHR10380:SF24 (PANTHER); CYTOPLASMIC_DOMAIN (PHOBIUS); NON_CYTOPLASMIC_DOMAIN (PHOBIUS); TRANSMEMBRANE (PHOBIUS); IPR000618 (PROSITE_PROFILES); SignalP-noTM (SIGNALP_EUK)
c41320_g1_i1	-0.750278	0.00817515	0.133269	289.045	0.283686	-2.64475	c41320_g1_i1	fk506-binding protein	2294	20	2.42545E-87	87.75%	2	P:protein folding; F:ion binding	0	Coil (COILS); IPR011992 (G3DSA:1.10.238.GENE3D); IPR001179 (PFAM); IPR011992 (PFAM); G3DSA:3.10.50.40 (GENE3D); PTHR10516:SF252 (PANTHER); IPR023566 (PANTHER); IPR018247 (PROSITE_PATTERNS); IPR018247 (PROSITE_PATTERNS); NON_CYTOPLASMIC_DOMAIN (PHOBIUS); SIGNAL_PEPTIDE_H_REGION (PHOBIUS); SIGNAL_PEPTIDE_N_REGION (PHOBIUS); SIGNAL_PEPTIDE (PHOBIUS); SIGNAL_PEPTIDE_C_REGION (PHOBIUS); IPR002048 (PRO…
c40748_g1_i2	-0.55154	0.0081915	0.133269	271.827	0.208595	-2.64407	c40748_g1_i2	thymosin isoform 1	3077	20	3.44227E-71	75.4%	2	F:cytoskeletal protein binding; P:cytoskeleton organization	0	IPR001152 (SMART); IPR001152 (PFAM); IPR001152 (G3DSA:1.20.5.GENE3D); PTHR20940 (PANTHER); PTHR20940:SF1 (PANTHER)
c46525_g1_i2	0.584874	0.00833327	NA	104.914	0.221689	2.63826	c46525_g1_i2	serine threonine-protein kinase genghis khan	8618	20	0	76.55%	2	P:signal transduction; F:enzyme regulator activity	0	IPR020454 (PRINTS); IPR002219 (SMART); IPR001849 (SMART); IPR000095 (SMART); IPR001180 (SMART); G3DSA:3.30.60.20 (GENE3D); IPR001180 (PFAM); IPR011993 (G3DSA:2.30.29.GENE3D); IPR002219 (PFAM); PTHR22988:SF2 (PANTHER); PTHR22988 (PANTHER); IPR002219 (PROSITE_PATTERNS); IPR000095 (PROSITE_PROFILES); IPR001849 (PROSITE_PROFILES); IPR001180 (PROSITE_PROFILES); IPR002219 (PROSITE_PROFILES); SSF57889 (…
c25440_g1_i1	-0.830194	0.00836546	0.135233	844.191	0.314831	-2.63695	c25440_g1_i1	60s ribosomal protein l23	712	20	3.04117E-72	98.65%	4	F:structural constituent of ribosome; P:translation; C:ribonucleoprotein complex; C:ribosome		no IPS match
c39662_g1_i2	-1.71459	0.00840027	NA	3.50249	0.650566	-2.63554	c39662_g1_i2	atpase swsap1-like	1445	15	9.13184E-20	54.67%	0	0		no IPS match
c47566_g1_i2	0.965827	0.0084327	0.135457	322.149	0.366644	2.63424	c47566_g1_i2	facilitated trehalose transporter tret1-like	5588	20	2.35732E-44	42.7%	8	F:transmembrane transporter activity; F:substrate-specific transmembrane transporter activity; C:integral to membrane; C:membrane; P:transmembrane transport; P:transport; F:transporter activity; P:carbohydrate transport		no IPS match
c73385_g1_i1	-2.24287	0.00851076	NA	1.14879	0.852446	-2.63111	c73385_g1_i1	probable prb1-protease vacuolar	421	10	5.20468E-24	70.4%	7	P:proteolysis; F:serine-type endopeptidase activity; F:serine-type peptidase activity; F:hydrolase activity; P:negative regulation of catalytic activity; F:peptidase activity; F:identical protein binding		CYTOPLASMIC_DOMAIN (PHOBIUS); NON_CYTOPLASMIC_DOMAIN (PHOBIUS); TRANSMEMBRANE (PHOBIUS); NON_CYTOPLASMIC_DOMAIN (PHOBIUS); TRANSMEMBRANE (PHOBIUS); TMhelix (TMHMM); TMhelix (TMHMM)
c41776_g1_i1	-0.871975	0.00851301	NA	30.1264	0.331421	-2.63102	c41776_g1_i1	valacyclovir hydrolase	1312	20	6.92012E-48	54.1%	4	F:tropinesterase activity; F:hydrolase activity; P:metabolic process; F:catalytic activity		IPR000073 (PRINTS); IPR029058 (G3DSA:3.40.50.GENE3D); IPR000073 (PFAM); PTHR10992:SF701 (PANTHER); PTHR10992 (PANTHER); IPR029058 (SUPERFAMILY)
c91967_g1_i1	-1.96159	0.00853925	NA	3.18568	0.745861	-2.62997	c91967_g1_i1	related to nadh-dependent flavin oxidoreductase	1394	20	0	82.05%	3	F:oxidoreductase activity; P:biological_process; F:ion binding	0	IPR001155 (PFAM); IPR013785 (G3DSA:3.20.20.GENE3D); PTHR22893 (PANTHER); PTHR22893:SF36 (PANTHER); SSF51395 (SUPERFAMILY)
c45337_g1_i1	1.13631	0.00859423	NA	42.8731	0.43242	2.62779	c45337_g1_i1	noki protein	4338	20	1.5836E-24	60.85%	0	0		no IPS match
c82299_g1_i1	-2.12486	0.00861516	NA	3.11768	0.808868	-2.62696	c82299_g1_i1	uncharacterized protein (N-terminal fragment), partial	1058	5	1.37432E-13	46.2%	0	0		no IPS match
c42890_g1_i1	-0.760513	0.00864028	NA	105.759	0.289612	-2.62597	c42890_g1_i1	lipase 3	1575	20	2.80427E-126	70.75%	2	F:molecular_function; P:lipid metabolic process	0	IPR025483 (PIRSF); IPR006693 (PFAM); IPR000073 (PFAM); IPR029058 (G3DSA:3.40.50.GENE3D); PTHR11005 (PANTHER); PTHR11005:SF6 (PANTHER); SIGNAL_PEPTIDE (PHOBIUS); SIGNAL_PEPTIDE_C_REGION (PHOBIUS); SIGNAL_PEPTIDE_N_REGION (PHOBIUS); SIGNAL_PEPTIDE_H_REGION (PHOBIUS); NON_CYTOPLASMIC_DOMAIN (PHOBIUS); PS51257 (PROSITE_PROFILES); SignalP-TM (SIGNALP_GRAM_POSITIVE); SignalP-noTM (SIGNALP_EUK); IPR0290…
c46881_g1_i1	-1.23585	0.00867846	0.137662	934.74	0.470895	-2.62447	c46881_g1_i1	extracellular serine threonine protein kinase fam20c isoform x1	5598	20	4.75564E-162	71.3%	4	F:protein kinase activity; C:Golgi apparatus; P:imaginal disc-derived wing morphogenesis; C:extracellular region		IPR009581 (PFAM); IPR024869 (PANTHER); PTHR12450:SF8 (PANTHER); NON_CYTOPLASMIC_DOMAIN (PHOBIUS); TRANSMEMBRANE (PHOBIUS); CYTOPLASMIC_DOMAIN (PHOBIUS); TMhelix (TMHMM)
c43864_g2_i2	0.895487	0.00871305	NA	15.4776	0.341384	2.62311	c43864_g2_i2	histone-lysine n-methyltransferase partial	2757	20	2.7973E-8	57.75%	3	F:methyltransferase activity; F:transferase activity; P:methylation		no IPS match
c43130_g1_i1	1.94019	0.00872948	NA	5.02327	0.739833	2.62247	c43130_g1_i1	ras-specific guanine nucleotide-releasing factor 1-like	4036	20	0	67.65%	3	C:intracellular; P:signal transduction; F:molecular_function	0	Coil (COILS); IPR000651 (SMART); IPR001895 (SMART); IPR001849 (SMART); IPR001895 (G3DSA:1.10.840.GENE3D); IPR011993 (G3DSA:2.30.29.GENE3D); IPR001895 (PFAM); G3DSA:1.20.870.10 (GENE3D); IPR000219 (PFAM); IPR000651 (PFAM); IPR000219 (G3DSA:1.20.900.GENE3D); PTHR23113 (PANTHER); PTHR23113:SF177 (PANTHER); IPR019804 (PROSITE_PATTERNS); IPR001849 (PROSITE_PROFILES); IPR001895 (PROSITE_PROFILES); IPR0…
c7440_g1_i1	-1.6043	0.00873274	NA	13.8033	0.611782	-2.62234	c7440_g1_i1	mismatched base pair and cruciform dna recognition protein	474	20	1.77589E-32	68.8%	0	0		IPR008462 (G3DSA:1.10.1470.GENE3D); IPR008462 (SUPERFAMILY)
c32715_g1_i1	-0.798109	0.00879462	NA	117.049	0.304629	-2.61994	c32715_g1_i1	glutamine--fructose-6-phosphate aminotransferase	5767	20	0	89.6%	3	F:molecular_function; P:biosynthetic process; P:carbohydrate metabolic process	EC:2.6.1.16	Coil (COILS); G3DSA:3.40.50.10490 (GENE3D); IPR001347 (PFAM); IPR029055 (G3DSA:3.60.20.GENE3D); IPR005855 (TIGRFAM); G3DSA:3.40.50.10490 (GENE3D); IPR000583 (PFAM); PTHR10937 (PANTHER); PTHR10937:SF10 (PANTHER); IPR001347 (PROSITE_PROFILES); IPR017932 (PROSITE_PROFILES); IPR001347 (PROSITE_PROFILES); SSF53697 (SUPERFAMILY); IPR029055 (SUPERFAMILY)
c5241_g1_i1	-2.2455	0.00881738	NA	2.11987	0.857372	-2.61905	c5241_g1_i1	probable tata-box-binding factor tbp	824	7	5.89506E-10	80.0%	4	P:translational initiation; P:DNA-dependent transcription, initiation; F:translation initiation factor activity; F:DNA binding		no IPS match
c35542_g1_i1	-0.718371	0.00882678	NA	47.3531	0.274324	-2.61869	c35542_g1_i1	hypothetical protein X777_15412	723	4	1.35763E-6	69.5%	0	0		TRANSMEMBRANE (PHOBIUS); CYTOPLASMIC_DOMAIN (PHOBIUS); NON_CYTOPLASMIC_DOMAIN (PHOBIUS); TMhelix (TMHMM)
c45132_g1_i1	-0.650181	0.00883542	0.137756	227.481	0.248316	-2.61836	c45132_g1_i1	long-chain fatty acid transport protein 4-like	4387	20	0	70.5%	2	P:biological_process; F:molecular_function	0	G3DSA:2.30.38.10 (GENE3D); IPR000873 (PFAM); G3DSA:3.40.50.980 (GENE3D); G3DSA:3.30.300.30 (GENE3D); G3DSA:3.40.50.980 (GENE3D); PTHR24096:SF123 (PANTHER); PTHR24096 (PANTHER); IPR020845 (PROSITE_PATTERNS); CYTOPLASMIC_DOMAIN (PHOBIUS); CYTOPLASMIC_DOMAIN (PHOBIUS); TRANSMEMBRANE (PHOBIUS); NON_CYTOPLASMIC_DOMAIN (PHOBIUS); TRANSMEMBRANE (PHOBIUS); SSF56801 (SUPERFAMILY); TMhelix (TMHMM); TMhelix…
c43570_g1_i2	-1.076	0.00886064	NA	61.4305	0.411097	-2.61738	c43570_g1_i2	conserved hypothetical protein	1506	10	2.46381E-23	46.2%	4	F:ATP binding; F:protein kinase activity; P:protein phosphorylation; F:transferase activity, transferring phosphorus-containing groups		CYTOPLASMIC_DOMAIN (PHOBIUS); TRANSMEMBRANE (PHOBIUS); SIGNAL_PEPTIDE (PHOBIUS); SIGNAL_PEPTIDE_N_REGION (PHOBIUS); SIGNAL_PEPTIDE_H_REGION (PHOBIUS); NON_CYTOPLASMIC_DOMAIN (PHOBIUS); SIGNAL_PEPTIDE_C_REGION (PHOBIUS); SignalP-noTM (SIGNALP_GRAM_NEGATIVE); SignalP-noTM (SIGNALP_EUK); TMhelix (TMHMM)
c39467_g1_i1	0.365081	0.00890759	0.137756	350.051	0.139579	2.61558	c39467_g1_i1	protein hu-li tai shao	3215	20	0	77.8%	1	C:cytoskeleton	0	IPR001303 (SMART); IPR001303 (PFAM); IPR001303 (G3DSA:3.40.225.GENE3D); PTHR10672 (PANTHER); IPR027774 (PTHR10672:PANTHER); IPR001303 (SUPERFAMILY)
c42230_g1_i4	0.614876	0.00896417	0.137756	2340.79	0.235277	2.61342	c42230_g1_i4	na+ + atpase alpha-subunit 1	10988	20	0	92.25%	5	C:cellular_component; F:ion binding; P:transport; F:ATPase activity; F:transmembrane transporter activity	EC:3.6.3.9	PR00121 (PRINTS); IPR001757 (PRINTS); IPR004014 (SMART); IPR006068 (PFAM); IPR008250 (G3DSA:2.70.150.GENE3D); IPR023299 (G3DSA:3.40.1110.GENE3D); IPR023298 (G3DSA:1.20.1110.GENE3D); IPR001757 (TIGRFAM); G3DSA:4.10.6.10 (GENE3D); IPR023214 (PFAM); IPR005775 (TIGRFAM); IPR008250 (PFAM); IPR004014 (PFAM); PTHR24093 (PANTHER); PTHR24093:SF259 (PANTHER); IPR018303 (PROSITE_PATTERNS); CYTOPLASMIC_DOMAI…
c42230_g1_i2	0.61649	0.00898192	0.137756	2385.52	0.235955	2.61274	c42230_g1_i2	na+ + atpase alpha-subunit 1	11778	20	0	92.7%	5	C:cellular_component; F:ion binding; P:transport; F:ATPase activity; F:transmembrane transporter activity	EC:3.6.3.9	IPR001757 (PRINTS); PR00121 (PRINTS); IPR004014 (SMART); IPR001757 (TIGRFAM); IPR023299 (G3DSA:3.40.1110.GENE3D); IPR008250 (PFAM); IPR004014 (PFAM); IPR008250 (G3DSA:2.70.150.GENE3D); IPR006068 (PFAM); IPR023298 (G3DSA:1.20.1110.GENE3D); IPR023214 (PFAM); IPR005775 (TIGRFAM); G3DSA:4.10.6.10 (GENE3D); PTHR24093 (PANTHER); PTHR24093:SF222 (PANTHER); IPR018303 (PROSITE_PATTERNS); TRANSMEMBRANE (PH…
c41543_g1_i1	-0.915174	0.00899763	0.137756	10468.2	0.350354	-2.61214	c41543_g1_i1	transferrin	2584	20	0	59.15%	4	C:extracellular region; F:ion binding; P:transport; P:homeostatic process	0	Coil (COILS); IPR001156 (PRINTS); IPR001156 (SMART); IPR016357 (PIRSF); G3DSA:3.40.190.10 (GENE3D); G3DSA:3.40.190.10 (GENE3D); IPR001156 (PFAM); G3DSA:3.40.190.10 (GENE3D); G3DSA:3.40.190.10 (GENE3D); PTHR11485 (PANTHER); PTHR11485:SF19 (PANTHER); IPR018195 (PROSITE_PATTERNS); IPR001156 (PROSITE_PROFILES); IPR001156 (PROSITE_PROFILES); SSF53850 (SUPERFAMILY); SSF53850 (SUPERFAMILY)
c43987_g1_i1	-2.23702	0.00900189	NA	2.60918	0.856446	-2.61198	c43987_g1_i1	serine proteinase stubble	469	20	1.20389E-20	54.1%	5	P:proteolysis; F:serine-type endopeptidase activity; F:hydrolase activity; F:catalytic activity; F:peptidase activity		SIGNAL_PEPTIDE_C_REGION (PHOBIUS); SIGNAL_PEPTIDE (PHOBIUS); SIGNAL_PEPTIDE_N_REGION (PHOBIUS); TRANSMEMBRANE (PHOBIUS); NON_CYTOPLASMIC_DOMAIN (PHOBIUS); CYTOPLASMIC_DOMAIN (PHOBIUS); SIGNAL_PEPTIDE_H_REGION (PHOBIUS)
c44162_g1_i1	0.919129	0.00903529	NA	39.2873	0.35206	2.61072	c44162_g1_i1	netrin-1	5665	20	0	61.95%	1	C:extracellular region
c29898_g1_i1	-1.91692	0.00922868	NA	5.84992	0.736298	-2.60346	c29898_g1_i1	40s ribosomal protein s24	835	20	3.72675E-60	92.25%	10	F:structural constituent of ribosome; P:translation; F:nucleotide binding; C:ribosome; C:intracellular; F:helicase activity; F:hydrolase activity; F:nucleic acid binding; F:ATP binding; F:ATP-dependent helicase activity		SIGNAL_PEPTIDE_C_REGION (PHOBIUS); SIGNAL_PEPTIDE (PHOBIUS); SIGNAL_PEPTIDE_H_REGION (PHOBIUS); SIGNAL_PEPTIDE_N_REGION (PHOBIUS); NON_CYTOPLASMIC_DOMAIN (PHOBIUS); SignalP-TM (SIGNALP_GRAM_POSITIVE); TMhelix (TMHMM)
c42039_g1_i8	1.49329	0.00925317	NA	6.37916	0.573778	2.60256	c42039_g1_i8	tpa: transposase domain-containing protein	4220	20	1.19426E-85	52.05%	0	0		no IPS match
c39217_g1_i1	-0.822181	0.00934826	NA	68.3495	0.316339	-2.59905	c39217_g1_i1	protein decapentaplegic	2937	20	8.80397E-93	57.2%	3	C:extracellular region; F:molecular_function; P:growth	0	IPR002405 (PRINTS); IPR001839 (SMART); IPR029034 (G3DSA:2.10.90.GENE3D); IPR001839 (PFAM); IPR001111 (PFAM); IPR015615 (PANTHER); PTHR11848:SF146 (PANTHER); IPR017948 (PROSITE_PATTERNS); SIGNAL_PEPTIDE_C_REGION (PHOBIUS); NON_CYTOPLASMIC_DOMAIN (PHOBIUS); SIGNAL_PEPTIDE_H_REGION (PHOBIUS); SIGNAL_PEPTIDE_N_REGION (PHOBIUS); SIGNAL_PEPTIDE (PHOBIUS); IPR001839 (PROSITE_PROFILES); SignalP-noTM (SIG…
c36856_g1_i1	-0.589324	0.00940626	NA	76.3041	0.226931	-2.59692	c36856_g1_i1	26s proteasome non-atpase regulatory subunit 9	985	20	2.87126E-47	68.1%	1	F:molecular_function	0	Coil (COILS); IPR001478 (G3DSA:2.30.42.GENE3D); IPR001478 (PFAM); PTHR12651 (PANTHER); PTHR12651:SF1 (PANTHER); IPR001478 (SUPERFAMILY)
c43608_g1_i5	1.79138	0.00943354	NA	5.73942	0.690073	2.59593	c43608_g1_i5	polypeptide n-acetylgalactosaminyltransferase 16	1907	20	1.14341E-63	64.0%	8	P:protein glycosylation; F:transferase activity; C:integral to membrane; C:membrane; C:Golgi apparatus; F:transferase activity, transferring glycosyl groups; F:polypeptide N-acetylgalactosaminyltransferase activity; C:Golgi membrane		IPR029044 (G3DSA:3.90.550.GENE3D); PTHR11675 (PANTHER); IPR029044 (SUPERFAMILY)
c37833_g1_i1	-0.77095	0.00947034	NA	107.905	0.297137	-2.59459	c37833_g1_i1	peroxiredoxin 4 precursor	1473	20	3.3585E-110	87.55%	2	P:biological_process; F:oxidoreductase activity; F:molecular_function	EC:1.11.1.15	IPR024706 (PIRSF); IPR019479 (PFAM); IPR000866 (PFAM); IPR012336 (G3DSA:3.40.30.GENE3D); PTHR10681:SF101 (PANTHER); PTHR10681 (PANTHER); SIGNAL_PEPTIDE_C_REGION (PHOBIUS); NON_CYTOPLASMIC_DOMAIN (PHOBIUS); SIGNAL_PEPTIDE_N_REGION (PHOBIUS); SIGNAL_PEPTIDE (PHOBIUS); SIGNAL_PEPTIDE_H_REGION (PHOBIUS); IPR012336 (PROSITE_PROFILES); SignalP-noTM (SIGNALP_EUK); SignalP-noTM (SIGNALP_GRAM_NEGATIVE); S…
c40036_g1_i1	-1.41172	0.00952544	NA	5.95881	0.544519	-2.5926	c40036_g1_i1	rna-directed dna polymerase from mobile element jockey-like	2567	2	1.8385E-6	46.0%	0	0		NON_CYTOPLASMIC_DOMAIN (PHOBIUS); TRANSMEMBRANE (PHOBIUS); CYTOPLASMIC_DOMAIN (PHOBIUS); TMhelix (TMHMM)
c35729_g1_i1	-0.787596	0.00954007	NA	82.0374	0.303849	-2.59207	c35729_g1_i1	rna-binding protein pno1	875	20	1.10271E-81	82.3%	1	F:RNA binding	0	IPR004087 (SMART); IPR004088 (PFAM); IPR004088 (G3DSA:3.30.1370.GENE3D); PTHR12826 (PANTHER); IPR004088 (SUPERFAMILY)
c33765_g1_i1	-0.829758	0.00954879	0.144089	1032.54	0.320153	-2.59175	c33765_g1_i1	60s ribosomal protein l5	1122	20	1.19545E-111	75.25%	12	F:structural constituent of ribosome; F:RNA binding; F:5S rRNA binding; P:translation; C:ribonucleoprotein complex; C:ribosome; F:rRNA binding; C:intracellular; F:ATP binding; F:mismatched DNA binding; P:mismatch repair; C:cytoplasm		NON_CYTOPLASMIC_DOMAIN (PHOBIUS); TRANSMEMBRANE (PHOBIUS); TRANSMEMBRANE (PHOBIUS); CYTOPLASMIC_DOMAIN (PHOBIUS); CYTOPLASMIC_DOMAIN (PHOBIUS)
c54262_g1_i1	-2.22196	0.00955075	NA	1.98465	0.857343	-2.59168	c54262_g1_i1	related to sba1-hsp90 associated co-chaperone	714	20	7.76962E-60	80.95%	0	0		SIGNAL_PEPTIDE (PHOBIUS); SIGNAL_PEPTIDE_N_REGION (PHOBIUS); SIGNAL_PEPTIDE_H_REGION (PHOBIUS); SIGNAL_PEPTIDE_C_REGION (PHOBIUS); NON_CYTOPLASMIC_DOMAIN (PHOBIUS); TMhelix (TMHMM)
c28582_g1_i1	0.295159	0.00957078	0.144089	323.712	0.113919	2.59096	c28582_g1_i1	serine threonine-protein phosphatase 2a 56 kda regulatory subunit epsilon isoform	5253	20	0	81.8%	4	P:signal transduction; C:protein complex; C:intracellular; F:enzyme regulator activity; F:molecular_function	0	IPR002554 (PIRSF); IPR002554 (PFAM); PTHR10257:SF6 (PANTHER); IPR002554 (PANTHER); IPR016024 (SUPERFAMILY)
c45169_g1_i1	-1.08063	0.00962942	NA	26.7038	0.417414	-2.58886	c45169_g1_i1	glucosyl glucuronosyl transferases	2107	20	7.02015E-102	55.05%	2	P:biological_process; F:transferase activity, transferring glycosyl groups	0	G3DSA:3.40.50.2000 (GENE3D); IPR002213 (PFAM); PTHR11926:SF16 (PANTHER); IPR002213 (PANTHER); SIGNAL_PEPTIDE_N_REGION (PHOBIUS); CYTOPLASMIC_DOMAIN (PHOBIUS); SIGNAL_PEPTIDE_C_REGION (PHOBIUS); NON_CYTOPLASMIC_DOMAIN (PHOBIUS); SIGNAL_PEPTIDE (PHOBIUS); SIGNAL_PEPTIDE_H_REGION (PHOBIUS); TRANSMEMBRANE (PHOBIUS); SignalP-TM (SIGNALP_GRAM_POSITIVE); SignalP-TM (SIGNALP_EUK); SSF53756 (SUPERFAMILY);…
c40628_g1_i2	-0.846033	0.00969588	NA	20.3032	0.327097	-2.58649	c40628_g1_i2	peptidoglycan recognition protein 3	2192	20	2.17806E-29	57.0%	3	P:catabolic process; F:ion binding; F:hydrolase activity, acting on carbon-nitrogen (but not peptide) bonds	EC:3.5.1.28	IPR006619 (SMART); IPR002502 (SMART); IPR002502 (G3DSA:3.40.80.GENE3D); IPR002502 (PFAM); IPR015510 (PANTHER); PTHR11022:SF33 (PANTHER); NON_CYTOPLASMIC_DOMAIN (PHOBIUS); CYTOPLASMIC_DOMAIN (PHOBIUS); TRANSMEMBRANE (PHOBIUS); SignalP-TM (SIGNALP_GRAM_POSITIVE); IPR002502 (SUPERFAMILY); TMhelix (TMHMM)
c30482_g1_i1	2.11089	0.00969711	NA	2.11118	0.816136	2.58645	c30482_g1_i1	craniofacial development protein 2-like	854	15	1.35197E-12	57.0%	4	F:RNA binding; P:RNA-dependent DNA replication; F:endonuclease activity; F:RNA-directed DNA polymerase activity		no IPS match
c34796_g1_i1	2.12035	0.00970887	NA	4.51562	0.819924	2.58603	c34796_g1_i1	venom carboxylesterase-6	1042	20	6.41383E-24	50.3%	6	F:hydrolase activity; F:methyl jasmonate esterase activity; F:methyl salicylate esterase activity; F:methyl indole-3-acetate esterase activity; F:carboxylesterase activity; F:retinyl-palmitate esterase activity		IPR002018 (PFAM); IPR029058 (G3DSA:3.40.50.GENE3D); PTHR11559:SF153 (PANTHER); PTHR11559 (PANTHER); IPR029058 (SUPERFAMILY)
c35283_g1_i1	1.2145	0.0097206	NA	26.8921	0.469713	2.58561	c35283_g1_i1	endonuclease-reverse transcriptase	2747	2	2.93234E-11	61.0%	0	0		no IPS match
c46970_g6_i2	0.781792	0.00976135	NA	58.8281	0.302531	2.58417	c46970_g6_i2	rna-directed dna polymerase from mobile element jockey-like	1965	20	2.10256E-36	51.25%	5	F:RNA binding; P:RNA-dependent DNA replication; F:RNA-directed DNA polymerase activity; C:integral to membrane; P:transmembrane transport		IPR000477 (PFAM); PTHR19446 (PANTHER); PTHR19446:SF301 (PANTHER); IPR000477 (PROSITE_PROFILES); SSF56672 (SUPERFAMILY)
c35033_g1_i2	2.14374	0.00976679	NA	4.37652	0.829628	2.58398	c35033_g1_i2	integrase core domain protein	2674	20	1.27828E-167	56.35%	17	F:metal ion binding; F:nucleic acid binding; P:DNA integration; F:zinc ion binding; F:transferase activity; P:nucleic acid phosphodiester bond hydrolysis; F:hydrolase activity; F:RNA-directed DNA polymerase activity; F:nucleotidyltransferase activity; F:aspartic-type endopeptidase activity; F:peptidase activity; P:proteolysis; F:endonuclease activity; F:nuclease activity; F:phospholipid binding; …		no IPS match
c45614_g1_i1	-0.467459	0.0097813	NA	60.9311	0.180943	-2.58347	c45614_g1_i1	regulation of nuclear pre-mrna domain-containing protein 2	5320	20	7.50132E-125	50.85%	0	0		IPR006569 (SMART); IPR008942 (G3DSA:1.25.40.GENE3D); IPR006903 (PFAM); PTHR12460:SF0 (PANTHER); PTHR12460 (PANTHER); IPR006569 (PROSITE_PROFILES); IPR008942 (SUPERFAMILY)
c44824_g1_i1	1.96173	0.0098032	NA	3.3479	0.759567	2.58269	c44824_g1_i1	tpa: transposase domain-containing protein	1775	20	4.1777E-97	54.35%	0	0		no IPS match
c45195_g2_i1	0.69759	0.00982457	0.146675	636.913	0.27018	2.58194	c45195_g2_i1	isoform f	5709	20	4.49798E-83	67.9%	1	F:molecular_function	0	IPR013315 (PRINTS); IPR001452 (PRINTS); IPR001452 (SMART); G3DSA:2.30.30.40 (GENE3D); IPR001452 (PFAM); PTHR15135:SF0 (PANTHER); PTHR15135 (PANTHER); IPR001452 (PROSITE_PROFILES); IPR001452 (SUPERFAMILY)
c39187_g1_i2	0.669632	0.00984263	NA	86.9616	0.259416	2.58131	c39187_g1_i2	protein kinase shaggy	2105	20	0	92.8%	3	P:cellular protein modification process; F:ion binding; F:kinase activity	EC:2.7.11	IPR002290 (SMART); G3DSA:1.10.510.10 (GENE3D); G3DSA:3.30.200.20 (GENE3D); IPR000719 (PFAM); PTHR24057 (PANTHER); IPR008271 (PROSITE_PATTERNS); IPR017441 (PROSITE_PATTERNS); IPR000719 (PROSITE_PROFILES); IPR011009 (SUPERFAMILY)
c66643_g1_i1	-1.72826	0.00990727	NA	8.89219	0.670116	-2.57905	c66643_g1_i1	hypothetical protein PaG_05742	500	20	1.13759E-47	67.75%	0	0		Coil (COILS)
c41331_g1_i1	-0.932498	0.00991503	NA	34.4168	0.361604	-2.57878	c41331_g1_i1	n-acetylserotonin o-methyltransferase-like protein	1461	20	5.57261E-49	61.9%	1	C:cytoplasm	0	IPR003697 (PIRSF); IPR029001 (G3DSA:3.90.950.GENE3D); IPR003697 (PFAM); IPR003697 (TIGRFAM); PTHR11746 (PANTHER); PTHR11746:SF62 (PANTHER); IPR003697 (HAMAP); IPR029001 (SUPERFAMILY)
c41168_g1_i1	0.566115	0.00992635	NA	47.2634	0.219562	2.57838	c41168_g1_i1	genetic suppressor element 1	3068	15	5.55338E-21	54.47%	0	0		no IPS match
c40640_g1_i1	1.94338	0.00996329	NA	30.7192	0.754094	2.5771	c40640_g1_i1	larval cuticle protein a2b-like	1005	20	9.26691E-17	67.5%	1	F:structural molecule activity	0	IPR000618 (PRINTS); IPR000618 (PFAM); PTHR12236 (PANTHER); IPR000618 (PROSITE_PATTERNS); SIGNAL_PEPTIDE (PHOBIUS); SIGNAL_PEPTIDE_N_REGION (PHOBIUS); NON_CYTOPLASMIC_DOMAIN (PHOBIUS); SIGNAL_PEPTIDE_C_REGION (PHOBIUS); SIGNAL_PEPTIDE_H_REGION (PHOBIUS); IPR000618 (PROSITE_PROFILES)
c39861_g3_i1	-0.605704	0.00998042	0.14813	434.482	0.235087	-2.57651	c39861_g3_i1	mrna export factor	6313	20	0	84.4%	1	F:molecular_function	0	IPR020472 (PRINTS); IPR001680 (SMART); IPR015943 (G3DSA:2.130.10.GENE3D); IPR001680 (PFAM); PTHR10971 (PANTHER); PTHR10971:SF11 (PANTHER); IPR019775 (PROSITE_PATTERNS); IPR001680 (PROSITE_PROFILES); IPR001680 (PROSITE_PROFILES); IPR001680 (PROSITE_PROFILES); IPR017986 (PROSITE_PROFILES); IPR017986 (SUPERFAMILY)
c43554_g1_i1	1.88149	0.0100415	NA	7.32068	0.730847	2.5744	c43554_g1_i1	zinc finger bed domain-containing protein 1-like	2760	20	5.57872E-49	46.4%	1	F:molecular_function	0	Coil (COILS); IPR008906 (PFAM); PTHR23272 (PANTHER); SSF140996 (SUPERFAMILY); IPR012337 (SUPERFAMILY)
c37576_g1_i1	-0.670916	0.0101468	NA	44.5997	0.260977	-2.57078	c37576_g1_i1	probable atp-dependent rna helicase ddx56	1867	20	0	80.85%	1	F:molecular_function; F:ion binding	0	IPR001650 (SMART); IPR014001 (SMART); IPR027417 (G3DSA:3.40.50.GENE3D); IPR001650 (PFAM); IPR027417 (G3DSA:3.40.50.GENE3D); IPR011545 (PFAM); PTHR24031 (PANTHER); PTHR24031:SF96 (PANTHER); IPR014014 (PROSITE_PROFILES); IPR014001 (PROSITE_PROFILES); IPR001650 (PROSITE_PROFILES); IPR027417 (SUPERFAMILY); IPR027417 (SUPERFAMILY)
c3497_g1_i1	-0.776655	0.0101904	0.150368	988.276	0.302283	-2.5693	c3497_g1_i1	ribosomal protein s4e	976	20	5.19009E-134	95.95%	4	P:translation; C:ribosome; F:structural constituent of ribosome; F:RNA binding	0	IPR000876 (PIRSF); IPR002942 (SMART); IPR002942 (PFAM); IPR013845 (PFAM); IPR002942 (G3DSA:3.10.290.GENE3D); IPR013843 (PFAM); IPR005824 (PFAM); IPR000876 (PANTHER); IPR018199 (PROSITE_PATTERNS); NON_CYTOPLASMIC_DOMAIN (PHOBIUS); CYTOPLASMIC_DOMAIN (PHOBIUS); TRANSMEMBRANE (PHOBIUS); IPR002942 (PROSITE_PROFILES); IPR000876 (HAMAP); SSF55174 (SUPERFAMILY)
c47945_g1_i1	-1.83092	0.0102268	NA	99.8909	0.712958	-2.56806	c47945_g1_i1	bel12_ag transposon polyprotein	5834	20	0	56.7%	2	F:molecular_function; P:DNA metabolic process	0	Coil (COILS); IPR012337 (G3DSA:3.30.420.GENE3D); IPR008737 (PFAM); IPR008042 (PFAM); IPR001584 (PFAM); IPR012337 (G3DSA:3.30.420.GENE3D); IPR000477 (PFAM); PTHR22955 (PANTHER); PTHR22955:SF3 (PANTHER); IPR001584 (PROSITE_PROFILES); IPR012337 (SUPERFAMILY); SSF56672 (SUPERFAMILY)
c31879_g1_i1	-0.674974	0.0102794	0.150804	493.424	0.263016	-2.56629	c31879_g1_i1	60s ribosomal protein l37a	503	20	2.89382E-35	85.0%	3	C:ribosome; P:translation; F:structural constituent of ribosome	0	IPR002674 (PFAM); IPR011331 (G3DSA:2.20.25.GENE3D); IPR002674 (TIGRFAM); PTHR11517 (PANTHER); IPR002674 (HAMAP); IPR011332 (SUPERFAMILY)
c40307_g1_i1	-0.788611	0.0103021	NA	125.278	0.307388	-2.56552	c40307_g1_i1	androgen-dependent tfpi-regulating protein	1986	20	1.43391E-16	47.4%	1	C:cellular_component	0	IPR006838 (PFAM); PTHR10989 (PANTHER); PTHR10989:SF9 (PANTHER); NON_CYTOPLASMIC_DOMAIN (PHOBIUS); TRANSMEMBRANE (PHOBIUS); TRANSMEMBRANE (PHOBIUS); TRANSMEMBRANE (PHOBIUS); CYTOPLASMIC_DOMAIN (PHOBIUS); TRANSMEMBRANE (PHOBIUS); NON_CYTOPLASMIC_DOMAIN (PHOBIUS); TRANSMEMBRANE (PHOBIUS); NON_CYTOPLASMIC_DOMAIN (PHOBIUS); CYTOPLASMIC_DOMAIN (PHOBIUS); CYTOPLASMIC_DOMAIN (PHOBIUS); TMhelix (TMHMM); T…
c35594_g1_i3	-2.03957	0.0104088	NA	3.21174	0.796103	-2.56195	c35594_g1_i3	40s ribosomal protein s9	836	20	1.16194E-77	91.15%	4	F:rRNA binding; C:ribosome; F:structural constituent of ribosome; P:translation	0	IPR002942 (SMART); IPR002942 (PFAM); IPR001912 (PFAM); IPR005710 (TIGRFAM); IPR002942 (G3DSA:3.10.290.GENE3D); IPR022801 (PANTHER); IPR018079 (PROSITE_PATTERNS); IPR002942 (PROSITE_PROFILES); SSF55174 (SUPERFAMILY)
c59565_g1_i1	-0.340821	0.0104656	0.152653	1094.62	0.13313	-2.56005	c59565_g1_i1	adp-ribosylation factor 1	1746	20	5.73695E-99	99.05%	4	F:ion binding; C:intracellular; P:transport; P:signal transduction	0	IPR006689 (PRINTS); IPR006687 (SMART); IPR003579 (SMART); IPR024156 (SMART); IPR027417 (G3DSA:3.40.50.GENE3D); IPR006689 (PFAM); IPR005225 (TIGRFAM); PTHR11711:SF118 (PANTHER); PTHR11711 (PANTHER); IPR024156 (PROSITE_PROFILES); IPR027417 (SUPERFAMILY)
c40826_g1_i2	1.77815	0.010486	NA	3.38113	0.694759	2.55938	c40826_g1_i2	s-acyltransferase tip1-like	1978	20	1.87298E-117	88.8%	5	F:metal ion binding; F:zinc ion binding; F:protein-cysteine S-palmitoyltransferase activity; C:Golgi apparatus; P:protein palmitoylation		no IPS match
c48114_g1_i2	1.06878	0.0105422	NA	123.115	0.417898	2.55752	c48114_g1_i2	adenomatous polyposis coli protein	9415	20	3.28726E-179	68.05%	2	F:molecular_function; P:signal transduction	0	IPR000225 (SMART); IPR000225 (PFAM); IPR011989 (G3DSA:1.25.10.GENE3D); IPR009223 (PFAM); IPR009224 (PFAM); IPR009240 (PFAM); IPR026818 (PANTHER); IPR000225 (PROSITE_PROFILES); IPR000225 (PROSITE_PROFILES); IPR016024 (SUPERFAMILY)
c48405_g1_i1	-0.7911	0.0105636	NA	36.7672	0.309408	-2.55681	c48405_g1_i1	reverse transcriptase	1353	10	4.7448E-7	70.6%	7	F:RNA binding; F:transmembrane transporter activity; C:integral to membrane; P:RNA-dependent DNA replication; P:transmembrane transport; F:RNA-directed DNA polymerase activity; F:transferase activity, transferring glycosyl groups		no IPS match
c32534_g1_i1	-1.12732	0.0105951	0.153659	394.81	0.441086	-2.55578	c32534_g1_i1	hypothetical protein X777_13838	2207	20	2.91484E-90	58.5%	0	0		IPR016185 (G3DSA:3.40.50.GENE3D); NON_CYTOPLASMIC_DOMAIN (PHOBIUS); TRANSMEMBRANE (PHOBIUS); CYTOPLASMIC_DOMAIN (PHOBIUS); TRANSMEMBRANE (PHOBIUS); NON_CYTOPLASMIC_DOMAIN (PHOBIUS); TMhelix (TMHMM)
c39522_g1_i1	-0.726568	0.0106596	NA	118.7	0.28452	-2.55366	c39522_g1_i1	copper chaperone	1179	20	9.78214E-19	75.65%	2	F:ion binding; P:transport	0	G3DSA:3.30.70.100 (GENE3D); IPR006121 (PFAM); PTHR22814 (PANTHER); IPR006121 (PROSITE_PROFILES); IPR006121 (SUPERFAMILY)
c26671_g2_i1	1.8442	0.0106782	NA	2.80944	0.72235	2.55306	c26671_g2_i1	gamma-aminobutyric acid type b receptor subunit 2-like	1365	20	7.60185E-154	69.1%	7	C:integral to membrane; F:G-protein coupled receptor activity; F:signal transducer activity; C:membrane; F:G-protein coupled GABA receptor activity; P:signal transduction; P:G-protein coupled receptor signaling pathway
c42591_g1_i1	-0.705563	0.0107733	NA	159.271	0.276695	-2.54997	c42591_g1_i1	translocation protein sec63 homolog	2754	20	0	78.6%	2	P:posttranslational protein targeting to membrane, translocation; F:protein transporter activity		no IPS match
c37206_g1_i1	1.17186	0.0107773	0.155414	528.08	0.459582	2.54984	c37206_g1_i1	cda2 isoform a	2552	20	0	91.55%	8	F:chitin binding; P:chitin metabolic process; F:hydrolase activity, acting on carbon-nitrogen (but not peptide) bonds; P:carbohydrate metabolic process; F:catalytic activity; C:extracellular region; F:chitin deacetylase activity; F:hydrolase activity		NON_CYTOPLASMIC_DOMAIN (PHOBIUS); TRANSMEMBRANE (PHOBIUS); TRANSMEMBRANE (PHOBIUS); NON_CYTOPLASMIC_DOMAIN (PHOBIUS); CYTOPLASMIC_DOMAIN (PHOBIUS)
c41691_g2_i2	-1.40043	0.0107812	NA	15.4195	0.549251	-2.54971	c41691_g2_i2	hypothetical protein EAI_08761	2364	2	8.86907E-8	49.5%	2	F:growth factor activity; C:membrane		IPR029034 (G3DSA:2.10.90.GENE3D); NON_CYTOPLASMIC_DOMAIN (PHOBIUS); SIGNAL_PEPTIDE_H_REGION (PHOBIUS); SIGNAL_PEPTIDE_N_REGION (PHOBIUS); SIGNAL_PEPTIDE_C_REGION (PHOBIUS); SIGNAL_PEPTIDE (PHOBIUS); SignalP-noTM (SIGNALP_GRAM_NEGATIVE); SignalP-noTM (SIGNALP_EUK); SignalP-TM (SIGNALP_GRAM_POSITIVE); IPR029034 (SUPERFAMILY)
c43646_g2_i1	-0.466154	0.0108169	NA	97.1882	0.182909	-2.54856	c43646_g2_i1	translation initiation factor eif-2b subunit gamma	3764	20	3.9704E-117	63.6%	2	P:biosynthetic process; F:nucleotidyltransferase activity	0	IPR005835 (PFAM); IPR001451 (PFAM); G3DSA:2.160.10.10 (GENE3D); IPR029044 (G3DSA:3.90.550.GENE3D); PTHR22572:SF8 (PANTHER); PTHR22572 (PANTHER); IPR029044 (SUPERFAMILY)
c37080_g1_i2	-2.00993	0.0108546	NA	1.73354	0.789028	-2.54735	c37080_g1_i2	heterogeneous nuclear ribonucleoprotein r isoform x1	1151	20	1.3842E-102	75.45%	1	F:molecular_function	0	IPR000504 (SMART); IPR012677 (G3DSA:3.30.70.GENE3D); IPR000504 (PFAM); IPR012677 (G3DSA:3.30.70.GENE3D); PTHR24012 (PANTHER); PTHR24012:SF323 (PANTHER); IPR000504 (PROSITE_PROFILES); IPR000504 (PROSITE_PROFILES); SSF54928 (SUPERFAMILY); SSF54928 (SUPERFAMILY)
c38188_g1_i1	-0.847808	0.0108934	0.1562	377.283	0.332983	-2.5461	c38188_g1_i1	serine protease easter	1790	20	2.4888E-81	55.3%	2	F:peptidase activity; P:biological_process	EC:3.4.21	IPR001314 (PRINTS); IPR006604 (SMART); IPR001254 (SMART); IPR022700 (PFAM); G3DSA:2.40.10.10 (GENE3D); G3DSA:2.40.10.10 (GENE3D); IPR001254 (PFAM); G3DSA:2.40.10.10 (GENE3D); PTHR24268 (PANTHER); PTHR24268:SF54 (PANTHER); IPR018114 (PROSITE_PATTERNS); IPR018114 (PROSITE_PATTERNS); SIGNAL_PEPTIDE_N_REGION (PHOBIUS); SIGNAL_PEPTIDE_H_REGION (PHOBIUS); SIGNAL_PEPTIDE_C_REGION (PHOBIUS); NON_CYTOPLAS…
c46111_g1_i1	-0.480692	0.0108952	NA	205.239	0.1888	-2.54604	c46111_g1_i1	dnaj homolog subfamily c member 3-like	3454	20	2.16961E-154	70.65%	1	F:molecular_function	0	IPR001623 (PRINTS); IPR001623 (SMART); IPR019734 (SMART); IPR001623 (G3DSA:1.10.287.GENE3D); IPR001623 (PFAM); IPR011990 (G3DSA:1.25.40.GENE3D); PF13432 (PFAM); IPR011990 (G3DSA:1.25.40.GENE3D); PF13414 (PFAM); IPR011990 (G3DSA:1.25.40.GENE3D); PTHR24078 (PANTHER); PTHR24078:SF132 (PANTHER); SIGNAL_PEPTIDE_N_REGION (PHOBIUS); SIGNAL_PEPTIDE_H_REGION (PHOBIUS); SIGNAL_PEPTIDE_C_REGION (PHOBIUS); S…
c35521_g1_i1	2.18482	0.0109921	NA	2.63718	0.859166	2.54295	c35521_g1_i1	hemicentin-1-like	1510	20	7.69884E-17	48.9%	1	F:molecular_function	0	IPR003599 (SMART); IPR003598 (SMART); IPR013098 (PFAM); IPR013783 (G3DSA:2.60.40.GENE3D); IPR013783 (G3DSA:2.60.40.GENE3D); PTHR10489 (PANTHER); CYTOPLASMIC_DOMAIN (PHOBIUS); NON_CYTOPLASMIC_DOMAIN (PHOBIUS); TRANSMEMBRANE (PHOBIUS); IPR007110 (PROSITE_PROFILES); IPR007110 (PROSITE_PROFILES); SSF48726 (SUPERFAMILY); SSF48726 (SUPERFAMILY); TMhelix (TMHMM)
c39985_g1_i1	-1.79495	0.0110214	NA	28.3229	0.70611	-2.54202	c39985_g1_i1	androgen-dependent tfpi-regulating protein	2199	20	3.5057E-11	46.95%	1	C:integral to membrane		no IPS match
c41038_g1_i1	1.29101	0.0110291	0.157258	5258.56	0.507918	2.54178	c41038_g1_i1	trifunctional enzyme subunit mitochondrial	3995	20	0	74.15%	13	P:fatty acid beta-oxidation; F:enoyl-CoA hydratase activity; P:fatty acid metabolic process; F:coenzyme binding; C:mitochondrion; F:3-hydroxyacyl-CoA dehydrogenase activity; P:oxidation-reduction process; F:oxidoreductase activity, acting on the CH-OH group of donors, NAD or NADP as acceptor; F:oxidoreductase activity; F:catalytic activity; C:mitochondrial fatty acid beta-oxidation multienzyme co…		SIGNAL_PEPTIDE_N_REGION (PHOBIUS); SIGNAL_PEPTIDE_H_REGION (PHOBIUS); NON_CYTOPLASMIC_DOMAIN (PHOBIUS); SIGNAL_PEPTIDE_C_REGION (PHOBIUS); SIGNAL_PEPTIDE (PHOBIUS); TMhelix (TMHMM)
c44603_g2_i2	-1.13152	0.0110642	NA	10.8487	0.445365	-2.54066	c44603_g2_i2	nuclease harbi1	4584	20	4.26776E-44	55.1%	0	0		NON_CYTOPLASMIC_DOMAIN (PHOBIUS); TRANSMEMBRANE (PHOBIUS); CYTOPLASMIC_DOMAIN (PHOBIUS); TMhelix (TMHMM); TMhelix (TMHMM)
c41112_g1_i2	-1.36119	0.0110782	NA	13.2038	0.535856	-2.54022	c41112_g1_i2	serine protease snake	1192	20	2.2609E-63	55.25%	2	P:biological_process; F:peptidase activity	EC:3.4.21	IPR001314 (PRINTS); IPR006604 (SMART); IPR001254 (SMART); G3DSA:2.40.10.10 (GENE3D); G3DSA:2.40.10.10 (GENE3D); IPR001254 (PFAM); PTHR24260 (PANTHER); PTHR24260:SF46 (PANTHER); IPR018114 (PROSITE_PATTERNS); IPR018114 (PROSITE_PATTERNS); TRANSMEMBRANE (PHOBIUS); NON_CYTOPLASMIC_DOMAIN (PHOBIUS); CYTOPLASMIC_DOMAIN (PHOBIUS); IPR001254 (PROSITE_PROFILES); IPR009003 (SUPERFAMILY); TMhelix (TMHMM)
c45405_g2_i1	1.37185	0.0111	NA	16.5629	0.540198	2.53953	c45405_g2_i1	chondroitin 4-sulfotransferase	3410	20	1.17312E-35	54.85%	4	F:molecular_function; C:cellular_component; P:biosynthetic process; P:carbohydrate metabolic process	0	IPR005331 (PFAM); PTHR12137:SF30 (PANTHER); IPR018011 (PANTHER)
c39331_g1_i1	1.35191	0.011109	NA	29.0866	0.532405	2.53925	c39331_g1_i1	beaten path ic	2938	20	1.66808E-75	60.45%	1	F:molecular_function	0	IPR003599 (SMART); IPR013783 (G3DSA:2.60.40.GENE3D); IPR013106 (PFAM); PF13895 (PFAM); IPR013783 (G3DSA:2.60.40.GENE3D); PTHR21261 (PANTHER); PTHR21261:SF8 (PANTHER); NON_CYTOPLASMIC_DOMAIN (PHOBIUS); SIGNAL_PEPTIDE_H_REGION (PHOBIUS); SIGNAL_PEPTIDE_C_REGION (PHOBIUS); SIGNAL_PEPTIDE (PHOBIUS); SIGNAL_PEPTIDE_N_REGION (PHOBIUS); IPR007110 (PROSITE_PROFILES); SignalP-noTM (SIGNALP_EUK); SSF48726 …
c39078_g1_i2	0.502106	0.0111247	NA	172.533	0.197776	2.53876	c39078_g1_i2	plasma membrane calcium isoform i	4887	20	1.68004E-30	76.7%	12	C:integral to membrane; C:membrane; P:cation transport; F:hydrolase activity; F:nucleotide binding; F:ATP binding; F:calcium-transporting ATPase activity; F:cation-transporting ATPase activity; F:metal ion binding; P:calcium ion transmembrane transport; P:cellular calcium ion homeostasis; C:plasma membrane		no IPS match
c42350_g3_i3	-1.71588	0.0111294	NA	2.67619	0.675912	-2.53861	c42350_g3_i3	endonuclease-reverse transcriptase	1805	20	1.44592E-36	50.2%	6	F:RNA binding; P:RNA-dependent DNA replication; F:endonuclease activity; F:RNA-directed DNA polymerase activity; P:proteolysis; F:cysteine-type endopeptidase activity		no IPS match
c44236_g1_i1	1.50988	0.011171	NA	28.7037	0.595074	2.5373	c44236_g1_i1	simila to cg8927	1514	20	3.70482E-27	63.65%	1	F:structural constituent of cuticle
c36273_g1_i1	0.402334	0.0111987	0.158716	597.983	0.158622	2.53644	c36273_g1_i1	protein alan shepard	6739	20	4.43233E-45	64.2%	3	F:RNA binding; F:nucleic acid binding; F:nucleotide binding		SIGNAL_PEPTIDE_C_REGION (PHOBIUS); SIGNAL_PEPTIDE (PHOBIUS); SIGNAL_PEPTIDE_N_REGION (PHOBIUS); NON_CYTOPLASMIC_DOMAIN (PHOBIUS); SIGNAL_PEPTIDE_H_REGION (PHOBIUS); SignalP-TM (SIGNALP_GRAM_POSITIVE); SignalP-noTM (SIGNALP_EUK)
c45396_g1_i1	-0.631163	0.0112742	NA	71.4058	0.24907	-2.53408	c45396_g1_i1	synaptic vesicle 2-related protein	3857	20	0	76.25%	3	C:cellular_component; P:transmembrane transport; F:transmembrane transporter activity	0	IPR011701 (PFAM); G3DSA:1.20.1250.20 (GENE3D); G3DSA:1.20.1250.20 (GENE3D); IPR005828 (PFAM); PTHR24064:SF172 (PANTHER); PTHR24064 (PANTHER); NON_CYTOPLASMIC_DOMAIN (PHOBIUS); NON_CYTOPLASMIC_DOMAIN (PHOBIUS); TRANSMEMBRANE (PHOBIUS); CYTOPLASMIC_DOMAIN (PHOBIUS); NON_CYTOPLASMIC_DOMAIN (PHOBIUS); NON_CYTOPLASMIC_DOMAIN (PHOBIUS); TRANSMEMBRANE (PHOBIUS); TRANSMEMBRANE (PHOBIUS); NON_CYTOPLASMIC_…
c46930_g1_i3	0.560379	0.0112788	NA	118.963	0.221149	2.53394	c46930_g1_i3	histone-lysine n- h3 lysine-79 specific	9199	20	0	61.35%	5	P:cell cycle; F:methyltransferase activity; P:cellular protein modification process; P:chromosome organization; C:nucleus	0	Coil (COILS); Coil (COILS); Coil (COILS); Coil (COILS); IPR013110 (PFAM); IPR029063 (G3DSA:3.40.50.GENE3D); PTHR21451:SF0 (PANTHER); IPR030445 (PANTHER); IPR025789 (PROSITE_PROFILES); IPR029063 (SUPERFAMILY)
c9037_g2_i1	-1.89629	0.0113228	NA	3.79832	0.74876	-2.53258	c9037_g2_i1	sugar transporter	1599	20	0	85.1%	8	F:transmembrane transporter activity; F:substrate-specific transmembrane transporter activity; C:integral to membrane; C:membrane; P:transmembrane transport; P:transport; F:transporter activity; P:carbohydrate transport		TRANSMEMBRANE (PHOBIUS); NON_CYTOPLASMIC_DOMAIN (PHOBIUS); CYTOPLASMIC_DOMAIN (PHOBIUS); TMhelix (TMHMM)
c42483_g1_i1	-1.53009	0.0113913	NA	6.70363	0.604669	-2.53046	c42483_g1_i1	general transcription factor ii-i repeat domain-containing protein 2-like	2089	20	1.74569E-110	55.6%	0	0		CYTOPLASMIC_DOMAIN (PHOBIUS); TRANSMEMBRANE (PHOBIUS); NON_CYTOPLASMIC_DOMAIN (PHOBIUS)
c42044_g1_i1	-1.13894	0.0114293	NA	50.7903	0.450299	-2.52929	c42044_g1_i1	pancreatic triacylglycerol lipase-like	2104	20	4.54419E-93	56.25%	12	P:lipid metabolic process; F:hydrolase activity; F:catalytic activity; C:extracellular region; C:nuclear exosome (RNase complex); P:cellular metabolic process; P:RNA processing; F:nucleic acid binding; F:nucleotide binding; C:intracellular; P:nucleobase-containing compound metabolic process; F:3'-5' exonuclease activity		no IPS match
c102126_g1_i1	-0.638705	0.0114333	0.159718	5980.58	0.252536	-2.52917	c102126_g1_i1	elongation factor 1-alpha	1993	20	0	96.65%	0	0		no IPS match
c45801_g1_i1	-1.00649	0.0114348	NA	67.9038	0.397962	-2.52912	c45801_g1_i1	torso-like protein	1835	20	3.61603E-59	55.9%	0	0		IPR020864 (PFAM); SIGNAL_PEPTIDE_N_REGION (PHOBIUS); SIGNAL_PEPTIDE_H_REGION (PHOBIUS); NON_CYTOPLASMIC_DOMAIN (PHOBIUS); SIGNAL_PEPTIDE (PHOBIUS); SIGNAL_PEPTIDE_C_REGION (PHOBIUS); TMhelix (TMHMM)
c45784_g3_i1	-0.879118	0.0114534	0.159718	434.287	0.347677	-2.52855	c45784_g3_i1	translocon-associated protein subunit alpha	3768	20	1.68675E-83	72.0%	1	C:endoplasmic reticulum	0	IPR005595 (PFAM); PTHR12924:SF0 (PANTHER); PTHR12924 (PANTHER); SIGNAL_PEPTIDE_C_REGION (PHOBIUS); CYTOPLASMIC_DOMAIN (PHOBIUS); SIGNAL_PEPTIDE (PHOBIUS); NON_CYTOPLASMIC_DOMAIN (PHOBIUS); SIGNAL_PEPTIDE_N_REGION (PHOBIUS); SIGNAL_PEPTIDE_H_REGION (PHOBIUS); TRANSMEMBRANE (PHOBIUS); SignalP-noTM (SIGNALP_GRAM_NEGATIVE); SignalP-noTM (SIGNALP_EUK); SignalP-TM (SIGNALP_GRAM_POSITIVE); TMhelix (TMHM…
c26825_g1_i1	-2.04717	0.0115272	NA	4.8729	0.810344	-2.5263	c26825_g1_i1	probable mitochondrial porin	1134	20	8.58042E-166	90.2%	5	C:mitochondrial outer membrane; P:anion transport; F:voltage-gated anion channel activity; P:transmembrane transport; P:regulation of anion transport
c44291_g1_i2	0.963462	0.0115423	NA	101.135	0.381443	2.52584	c44291_g1_i2	agap001147-pa-like protein	2668	20	2.19801E-10	54.05%	0	0
c39145_g1_i1	0.712737	0.0115834	NA	118.947	0.282318	2.52459	c39145_g1_i1	nadh dehydrogenase	1388	20	1.1769E-117	77.75%	5	F:methyltransferase activity; F:transferase activity; P:methylation; P:metabolic process; C:cellular_component		PF13489 (PFAM); IPR029063 (G3DSA:3.40.50.GENE3D); PTHR13090 (PANTHER); IPR029063 (SUPERFAMILY)
c47471_g1_i4	-1.04546	0.0115852	NA	15.6897	0.414122	-2.52453	c47471_g1_i4	5-formyltetrahydrofolate cyclo-ligase	2096	20	2.96886E-52	69.25%	14	F:ATP binding; F:ligase activity; F:5-formyltetrahydrofolate cyclo-ligase activity; P:folic acid-containing compound biosynthetic process; P:tetrahydrofolate metabolic process; C:mitochondrion; C:cytoplasm; C:Golgi apparatus; F:molecular_function; C:cellular_component; C:plasma membrane; P:biological_process; F:nucleotide binding; F:folic acid binding		no IPS match
c38739_g1_i1	0.424219	0.0116057	NA	88.9889	0.16808	2.52391	c38739_g1_i1	transcription initiation factor tfiid subunit 9-like	1502	20	8.08408E-59	65.35%	3	P:cellular nitrogen compound metabolic process; P:biosynthetic process; F:molecular_function	0	IPR003162 (PFAM); IPR009072 (G3DSA:1.10.20.GENE3D); IPR003162 (PANTHER); IPR009072 (SUPERFAMILY)
c43017_g1_i2	0.628893	0.0116729	NA	51.6799	0.249375	2.52188	c43017_g1_i2	semaphorin-1a	4729	20	0	70.7%	3	C:cellular_component; F:molecular_function; P:biological_process	0	IPR016201 (SMART); IPR001627 (SMART); IPR015943 (G3DSA:2.130.10.GENE3D); IPR002165 (PFAM); G3DSA:3.30.1680.10 (GENE3D); IPR001627 (PFAM); PTHR11036:SF66 (PANTHER); IPR027231 (PANTHER); TRANSMEMBRANE (PHOBIUS); TRANSMEMBRANE (PHOBIUS); NON_CYTOPLASMIC_DOMAIN (PHOBIUS); CYTOPLASMIC_DOMAIN (PHOBIUS); CYTOPLASMIC_DOMAIN (PHOBIUS); IPR001627 (PROSITE_PROFILES); IPR016201 (SUPERFAMILY); IPR001627 (SUPE…
c43038_g1_i1	0.764025	0.0116936	NA	37.0609	0.303033	2.52126	c43038_g1_i1	phosphatidylserine decarboxylase partial	2562	20	4.22399E-120	65.7%	2	F:phosphatidylserine decarboxylase activity; P:phospholipid biosynthetic process		no IPS match
c12162_g1_i1	-1.83297	0.0117059	NA	3.64868	0.727113	-2.52089	c12162_g1_i1	transaldolase	908	20	1.92495E-140	83.2%	7	F:sedoheptulose-7-phosphate:D-glyceraldehyde-3-phosphate glyceronetransferase activity; C:cytoplasm; F:transferase activity; P:carbohydrate metabolic process; P:pentose-phosphate shunt; F:catalytic activity; C:nucleus		no IPS match
c43001_g1_i2	-0.410781	0.0117147	0.16247	291.367	0.162968	-2.52062	c43001_g1_i2	lethal isoform a	3018	20	2.26488E-168	64.15%	3	F:molecular_function; P:biological_process; C:cellular_component		PTHR21165 (PANTHER); PTHR21165:SF2 (PANTHER); NON_CYTOPLASMIC_DOMAIN (PHOBIUS); SIGNAL_PEPTIDE_C_REGION (PHOBIUS); SIGNAL_PEPTIDE (PHOBIUS); SIGNAL_PEPTIDE_H_REGION (PHOBIUS); SIGNAL_PEPTIDE_N_REGION (PHOBIUS); SignalP-noTM (SIGNALP_EUK)
c40094_g1_i1	1.16904	0.0117293	NA	106.941	0.463871	2.52018	c40094_g1_i1	peritrophin a	1181	20	1.34234E-92	77.75%	3	P:biological_process; F:molecular_function; C:extracellular region	0	IPR002557 (SMART); IPR002557 (G3DSA:2.170.140.GENE3D); IPR002557 (PFAM); PTHR23301 (PANTHER); PTHR23301:SF8 (PANTHER); SIGNAL_PEPTIDE (PHOBIUS); NON_CYTOPLASMIC_DOMAIN (PHOBIUS); SIGNAL_PEPTIDE_C_REGION (PHOBIUS); SIGNAL_PEPTIDE_H_REGION (PHOBIUS); SIGNAL_PEPTIDE_N_REGION (PHOBIUS); IPR002557 (PROSITE_PROFILES); IPR002557 (PROSITE_PROFILES); IPR002557 (PROSITE_PROFILES); IPR002557 (SUPERFAMILY); …
c42133_g1_i1	-0.48955	0.0117421	NA	116.5	0.194281	-2.5198	c42133_g1_i1	peroxisomal membrane protein pex16	1817	20	2.62807E-78	55.45%	0	0		IPR013919 (PFAM); PTHR13299:SF0 (PANTHER); PTHR13299 (PANTHER); NON_CYTOPLASMIC_DOMAIN (PHOBIUS); CYTOPLASMIC_DOMAIN (PHOBIUS); TRANSMEMBRANE (PHOBIUS)
c42507_g1_i1	-0.681016	0.0118108	0.162652	601.124	0.270486	-2.51775	c42507_g1_i1	glycine dehydrogenase	3362	20	0	82.7%	10	P:glycine catabolic process; P:oxidation-reduction process; P:glycine metabolic process; F:catalytic activity; F:pyridoxal phosphate binding; F:glycine dehydrogenase (decarboxylating) activity; P:cellular amino acid metabolic process; F:lyase activity; C:glycine cleavage complex; F:oxidoreductase activity		no IPS match
c44650_g1_i1	1.68425	0.011853	NA	66.6847	0.669283	2.51649	c44650_g1_i1	c-type lectin	2342	20	5.00431E-96	81.8%	1	F:carbohydrate binding		IPR001304 (SMART); IPR016186 (G3DSA:3.10.100.GENE3D); IPR001304 (PFAM); PTHR21407 (PANTHER); PTHR21407:SF5 (PANTHER); IPR018378 (PROSITE_PATTERNS); SIGNAL_PEPTIDE_C_REGION (PHOBIUS); SIGNAL_PEPTIDE_N_REGION (PHOBIUS); NON_CYTOPLASMIC_DOMAIN (PHOBIUS); SIGNAL_PEPTIDE_H_REGION (PHOBIUS); SIGNAL_PEPTIDE (PHOBIUS); IPR001304 (PROSITE_PROFILES); SignalP-noTM (SIGNALP_EUK); SignalP-TM (SIGNALP_GRAM_POS…
c47317_g2_i1	-0.77725	0.011856	0.162652	435.293	0.308874	-2.5164	c47317_g2_i1	inter-alpha-trypsin inhibitor heavy chain h4	3003	20	7.15509E-98	55.25%	0	0		Coil (COILS); IPR013694 (SMART); IPR002035 (SMART); IPR002035 (PFAM); IPR013694 (PFAM); IPR002035 (G3DSA:3.40.50.GENE3D); PTHR10338 (PANTHER); PTHR10338:SF108 (PANTHER); NON_CYTOPLASMIC_DOMAIN (PHOBIUS); SIGNAL_PEPTIDE (PHOBIUS); SIGNAL_PEPTIDE_H_REGION (PHOBIUS); SIGNAL_PEPTIDE_C_REGION (PHOBIUS); SIGNAL_PEPTIDE_N_REGION (PHOBIUS); IPR002035 (PROSITE_PROFILES); IPR013694 (PROSITE_PROFILES); Sign…
c11222_g1_i1	-2.15564	0.0118563	NA	0.594962	0.856638	-2.51639	c11222_g1_i1	mitochondrial import inner membrane translocase subunit tim8	219	20	1.65018E-30	87.2%	8	F:metal ion binding; C:mitochondrion; C:membrane; P:protein import into mitochondrial inner membrane; C:mitochondrial inner membrane; P:protein transport; F:protein transporter activity; P:transport		no IPS match
c38875_g1_i1	1.26524	0.0119638	NA	12.4774	0.503437	2.51321	c38875_g1_i1	e3 ubiquitin-protein ligase	2248	20	0	91.9%	4	F:ion binding; C:nucleus; P:signal transduction; F:signal transducer activity; F:molecular_function; P:biological_process	EC:6.3.2.19	IPR001841 (SMART); IPR014741 (PFAM); IPR003153 (PFAM); PF13920 (PFAM); IPR014742 (PFAM); IPR003153 (G3DSA:1.20.930.GENE3D); IPR013083 (G3DSA:3.30.40.GENE3D); IPR011992 (G3DSA:1.10.238.GENE3D); IPR000980 (G3DSA:3.30.505.GENE3D); PTHR23007:SF11 (PANTHER); IPR024162 (PANTHER); IPR017907 (PROSITE_PATTERNS); IPR001841 (PROSITE_PROFILES); IPR024159 (PROSITE_PROFILES); SSF47473 (SUPERFAMILY); SSF57850 (…
c43498_g1_i1	0.463515	0.0119814	NA	129.267	0.18447	2.51269	c43498_g1_i1	ras-related protein rab-30-like	3552	20	2.59842E-102	90.85%	7	P:signal transduction; F:ion binding; C:intracellular; P:transport; F:GTPase activity; P:nucleocytoplasmic transport; P:nucleobase-containing compound catabolic process; P:small molecule metabolic process; C:cellular_component	0	IPR001806 (PRINTS); IPR003578 (SMART); IPR003579 (SMART); IPR002041 (SMART); IPR020849 (SMART); IPR005225 (TIGRFAM); IPR001806 (PFAM); IPR027417 (G3DSA:3.40.50.GENE3D); PTHR24073 (PANTHER); PTHR24073:SF364 (PANTHER); PS51419 (PROSITE_PROFILES); IPR027417 (SUPERFAMILY)
c39193_g1_i1	1.11392	0.0120367	NA	95.2626	0.443605	2.51107	c39193_g1_i1	ras-interacting protein rip3-like isoform x1	2862	20	4.00172E-58	43.0%	1	F:structural molecule activity	0	Coil (COILS); IPR000618 (PRINTS); IPR000618 (PFAM); PTHR10380 (PANTHER); PTHR10380:SF2 (PANTHER); NON_CYTOPLASMIC_DOMAIN (PHOBIUS); SIGNAL_PEPTIDE_C_REGION (PHOBIUS); SIGNAL_PEPTIDE (PHOBIUS); SIGNAL_PEPTIDE_H_REGION (PHOBIUS); SIGNAL_PEPTIDE_N_REGION (PHOBIUS); IPR000618 (PROSITE_PROFILES); SignalP-noTM (SIGNALP_EUK)
c46345_g1_i1	-0.946487	0.0120653	NA	54.3875	0.377052	-2.51023	c46345_g1_i1	vesicle transport through interaction with t-snares homolog 1b-like	1837	20	1.93975E-20	68.9%	13	P:vesicle-mediated transport; C:membrane; P:intracellular protein transport; F:chitin binding; P:chitin metabolic process; C:extracellular region; F:SNAP receptor activity; C:Golgi apparatus; C:SNARE complex; C:integral to membrane; C:lysosomal membrane; C:perinuclear region of cytoplasm; C:late endosome membrane		Coil (COILS); G3DSA:1.20.5.110 (GENE3D); PF12352 (PFAM); PTHR21230:SF24 (PANTHER); PTHR21230 (PANTHER); CYTOPLASMIC_DOMAIN (PHOBIUS); NON_CYTOPLASMIC_DOMAIN (PHOBIUS); TRANSMEMBRANE (PHOBIUS); SSF58038 (SUPERFAMILY); TMhelix (TMHMM)
c45498_g1_i1	0.734786	0.0120798	0.164006	1002.3	0.292766	2.5098	c45498_g1_i1	protein quiver	5603	20	3.76586E-50	85.25%	6	F:GPI anchor binding; P:rhythmic process; P:regulation of circadian sleep/wake cycle, sleep; C:membrane; C:anchored to membrane; C:plasma membrane		no IPS match
c37979_g1_i1	-0.513973	0.012084	0.164006	284.11	0.204796	-2.50968	c37979_g1_i1	cystatin-b-like	1197	20	5.31607E-20	67.6%	2	C:intracellular; F:enzyme regulator activity	0	IPR001713 (PRINTS); IPR000010 (SMART); G3DSA:3.10.450.10 (GENE3D); IPR000010 (PFAM); PTHR11414 (PANTHER); IPR018073 (PROSITE_PATTERNS); SSF54403 (SUPERFAMILY)
c30798_g1_i1	-0.594759	0.0120895	NA	126.806	0.237001	-2.50952	c30798_g1_i1	signal peptidase complex catalytic subunit sec11c	3599	20	3.00849E-90	95.85%	13	P:proteolysis; F:serine-type peptidase activity; F:hydrolase activity; C:integral to membrane; C:membrane; F:peptidase activity; P:signal peptide processing; F:small protein activating enzyme activity; F:ATP binding; P:protein neddylation; P:cellular protein modification process; F:catalytic activity; F:acid-amino acid ligase activity		no IPS match
c38705_g1_i1	1.21567	0.0120916	NA	67.6959	0.484434	2.50946	c38705_g1_i1	neuropeptide ff receptor 2-like	5688	20	7.74882E-152	73.3%	3	C:cellular_component; P:signal transduction; F:signal transducer activity	0	IPR000276 (PRINTS); IPR000611 (PRINTS); IPR000276 (PFAM); G3DSA:1.20.1070.10 (GENE3D); PTHR24236:SF46 (PANTHER); PTHR24236 (PANTHER); IPR000276 (PROSITE_PATTERNS); NON_CYTOPLASMIC_DOMAIN (PHOBIUS); TRANSMEMBRANE (PHOBIUS); TRANSMEMBRANE (PHOBIUS); CYTOPLASMIC_DOMAIN (PHOBIUS); TRANSMEMBRANE (PHOBIUS); TRANSMEMBRANE (PHOBIUS); NON_CYTOPLASMIC_DOMAIN (PHOBIUS); CYTOPLASMIC_DOMAIN (PHOBIUS); TRANSME…
c47453_g1_i1	-0.827408	0.0121521	0.164053	234.188	0.329947	-2.5077	c47453_g1_i1	protein ergic-53	5452	20	0	73.15%	1	C:cellular_component	0	Coil (COILS); IPR005052 (PFAM); IPR013320 (G3DSA:2.60.120.GENE3D); PTHR12223:SF23 (PANTHER); IPR005052 (PANTHER); CYTOPLASMIC_DOMAIN (PHOBIUS); TRANSMEMBRANE (PHOBIUS); NON_CYTOPLASMIC_DOMAIN (PHOBIUS); IPR005052 (PROSITE_PROFILES); IPR013320 (SUPERFAMILY); TMhelix (TMHMM)
c32533_g1_i1	-0.766962	0.0122031	NA	180.981	0.306024	-2.50621	c32533_g1_i1	dolichyl-diphosphooligosaccharide--protein glycosyltransferase subunit dad1	838	20	2.54382E-48	89.8%	3	C:endoplasmic reticulum; C:protein complex; C:cellular_component; F:transferase activity, transferring glycosyl groups	EC:2.4.1.119	IPR003038 (PIRSF); IPR003038 (PFAM); IPR003038 (PANTHER); TRANSMEMBRANE (PHOBIUS); CYTOPLASMIC_DOMAIN (PHOBIUS); NON_CYTOPLASMIC_DOMAIN (PHOBIUS); CYTOPLASMIC_DOMAIN (PHOBIUS); TRANSMEMBRANE (PHOBIUS); NON_CYTOPLASMIC_DOMAIN (PHOBIUS); TRANSMEMBRANE (PHOBIUS); TMhelix (TMHMM); TMhelix (TMHMM); TMhelix (TMHMM)
c38501_g1_i1	-1.04636	0.0122069	NA	76.6569	0.417524	-2.50611	c38501_g1_i1	hypothetical protein D910_06562, partial	1344	20	2.10352E-15	61.85%	0	0		TRANSMEMBRANE (PHOBIUS); TRANSMEMBRANE (PHOBIUS); NON_CYTOPLASMIC_DOMAIN (PHOBIUS); TRANSMEMBRANE (PHOBIUS); CYTOPLASMIC_DOMAIN (PHOBIUS); CYTOPLASMIC_DOMAIN (PHOBIUS); CYTOPLASMIC_DOMAIN (PHOBIUS); TRANSMEMBRANE (PHOBIUS); NON_CYTOPLASMIC_DOMAIN (PHOBIUS); TMhelix (TMHMM); TMhelix (TMHMM); TMhelix (TMHMM); TMhelix (TMHMM)
c47131_g1_i5	1.26835	0.0122168	NA	62.189	0.506163	2.50582	c47131_g1_i5	tigger transposable element-derived protein 6-like	3810	11	1.33073E-8	54.0%	1	F:molecular_function	0	IPR004875 (PFAM)
c34573_g1_i2	2.15122	0.0122512	NA	1.95902	0.85883	2.50482	c34573_g1_i2	hypothetical protein DAPPUDRAFT_329664	2604	20	6.30948E-71	59.35%	3	P:nucleic acid phosphodiester bond hydrolysis; F:nuclease activity; F:DNA binding		IPR027806 (PFAM); IPR027805 (PFAM); PTHR23080:SF34 (PANTHER); PTHR23080 (PANTHER)
c32847_g1_i1	-0.485835	0.0122681	NA	197.557	0.193998	-2.50434	c32847_g1_i1	proteasome subunit alpha type-2	1063	20	6.01531E-118	91.4%	4	P:catabolic process; C:protein complex; C:intracellular; F:peptidase activity	EC:3.4.25	IPR000426 (SMART); IPR029055 (G3DSA:3.60.20.GENE3D); IPR000426 (PFAM); IPR001353 (PFAM); PTHR11599:SF16 (PANTHER); PTHR11599 (PANTHER); IPR000426 (PROSITE_PATTERNS); IPR023332 (PROSITE_PROFILES); IPR029055 (SUPERFAMILY)
c31861_g1_i1	1.45848	0.0122849	0.164969	1304.42	0.582493	2.50385	c31861_g1_i1	probable adenylate kinase isoenzyme	2851	20	2.25325E-69	78.15%	3	F:kinase activity; F:ion binding; P:cellular nitrogen compound metabolic process	0	IPR000850 (PRINTS); PF00406 (PFAM); IPR027417 (G3DSA:3.40.50.GENE3D); IPR000850 (PANTHER); IPR000850 (PROSITE_PATTERNS); IPR000850 (HAMAP); IPR027417 (SUPERFAMILY)
c39464_g1_i1	1.57593	0.0122866	NA	8.39201	0.629414	2.5038	c39464_g1_i1	star-related lipid transfer protein 9 isoform x1	1810	20	3.01444E-50	57.5%	5	F:molecular_function; F:cytoskeletal protein binding; P:biological_process; F:ion binding; C:cytoskeleton; C:protein complex	0	IPR001752 (SMART); IPR001752 (PFAM); IPR001752 (G3DSA:3.40.850.GENE3D); IPR027640 (PANTHER); PTHR24115:SF323 (PANTHER); IPR001752 (PROSITE_PROFILES); IPR027417 (SUPERFAMILY)
c28430_g2_i1	1.83012	0.0123082	NA	52.6769	0.731116	2.50318	c28430_g2_i1	cuticular protein precursor	1123	20	2.02021E-35	90.45%	1	F:structural molecule activity	0	IPR000618 (PRINTS); IPR000618 (PFAM); PTHR10380:SF116 (PANTHER); PTHR10380 (PANTHER); IPR000618 (PROSITE_PROFILES)
c39752_g1_i2	1.40921	0.0123158	NA	9.32735	0.563015	2.50296	c39752_g1_i2	protein retinal degeneration b isoform x1	1325	20	1.42302E-141	92.05%	2	P:transport; C:intracellular	0	IPR001666 (PRINTS); IPR001666 (PFAM); IPR023393 (G3DSA:3.30.530.GENE3D); PTHR10658:SF42 (PANTHER); IPR001666 (PANTHER); SSF55961 (SUPERFAMILY)
c39567_g1_i1	1.34395	0.0123265	NA	13.1658	0.53701	2.50266	c39567_g1_i1	discoidin domain-containing receptor 2-like	2443	20	1.99772E-103	65.8%	3	P:cellular protein modification process; F:kinase activity; F:ion binding	0	IPR001245 (PRINTS); IPR001245 (PFAM); G3DSA:3.30.200.20 (GENE3D); G3DSA:1.10.510.10 (GENE3D); G3DSA:3.30.200.20 (GENE3D); PTHR24416:SF210 (PANTHER); PTHR24416 (PANTHER); IPR000719 (PROSITE_PROFILES); IPR011009 (SUPERFAMILY)
c48398_g1_i1	0.906353	0.0123706	0.165245	212.817	0.362339	2.50139	c48398_g1_i1	kv channel-interacting protein 1	9827	20	6.0035E-99	92.55%	1	F:ion binding	0	PR00450 (PRINTS); IPR002048 (SMART); IPR011992 (G3DSA:1.10.238.GENE3D); IPR011992 (G3DSA:1.10.238.GENE3D); IPR011992 (G3DSA:1.10.238.GENE3D); IPR002048 (PFAM); IPR011992 (PFAM); PTHR23055:SF82 (PANTHER); IPR028846 (PANTHER); IPR018247 (PROSITE_PATTERNS); IPR018247 (PROSITE_PATTERNS); IPR018247 (PROSITE_PATTERNS); IPR002048 (PROSITE_PROFILES); IPR002048 (PROSITE_PROFILES); IPR002048 (PROSITE_PROFI…
c42698_g1_i1	-0.4086	0.0124373	NA	111.52	0.163473	-2.49949	c42698_g1_i1	developmentally-regulated gtp-binding protein 2	2885	20	7.6365E-166	89.4%	2	F:GTP binding; F:nucleotide binding		IPR013809 (PFAM); IPR008942 (G3DSA:1.25.40.GENE3D); PTHR21514:SF0 (PANTHER); PTHR21514 (PANTHER); IPR013809 (PROSITE_PROFILES); IPR008942 (SUPERFAMILY)
c45113_g2_i1	-0.727642	0.012533	NA	177.343	0.291433	-2.49677	c45113_g2_i1	hypothetical protein L798_00578	1392	2	3.64685E-26	54.0%	0	0		Coil (COILS); Coil (COILS); G3DSA:1.20.5.990 (GENE3D)
c48340_g2_i1	1.23869	0.0126042	NA	51.8974	0.496515	2.49476	c48340_g2_i1	transposon ty3-i gag-pol partial	2494	20	0	57.4%	2	F:molecular_function; P:DNA metabolic process	0	Coil (COILS); G3DSA:3.30.70.270 (GENE3D); IPR000477 (PFAM); IPR012337 (G3DSA:3.30.420.GENE3D); IPR001584 (PFAM); PTHR24559:SF165 (PANTHER); PTHR24559 (PANTHER); CYTOPLASMIC_DOMAIN (PHOBIUS); TRANSMEMBRANE (PHOBIUS); NON_CYTOPLASMIC_DOMAIN (PHOBIUS); IPR001584 (PROSITE_PROFILES); IPR000477 (PROSITE_PROFILES); IPR012337 (SUPERFAMILY); SSF56672 (SUPERFAMILY)
c45884_g3_i2	-1.76038	0.0126394	NA	2.45354	0.705909	-2.49377	c45884_g3_i2	tigger transposable element-derived protein 6-like	729	20	1.86838E-11	60.75%	6	P:regulation of transcription, DNA-dependent; F:nucleic acid binding; F:chromatin binding; C:chromosome, centromeric region; C:nucleus; F:DNA binding		no IPS match
c41394_g4_i1	2.07601	0.0126804	NA	4.19681	0.832863	2.49262	c41394_g4_i1	nuclease harbi1	1595	20	6.99393E-39	64.0%	0	0		IPR027806 (PFAM); IPR026103 (PTHR22930:PANTHER); PTHR22930 (PANTHER)
c44891_g1_i1	1.07375	0.0126997	NA	70.858	0.430867	2.49208	c44891_g1_i1	hypothetical protein TcasGA2_TC010967	7959	20	3.28107E-164	61.1%	3	C:cellular_component; F:signal transducer activity; F:transmembrane transporter activity	0	Coil (COILS); Coil (COILS); IPR019594 (SMART); IPR001320 (SMART); PF00497 (PFAM); IPR001320 (PFAM); G3DSA:3.40.190.10 (GENE3D); G3DSA:1.10.287.70 (GENE3D); PTHR18966:SF175 (PANTHER); PTHR18966 (PANTHER); SIGNAL_PEPTIDE_H_REGION (PHOBIUS); CYTOPLASMIC_DOMAIN (PHOBIUS); TRANSMEMBRANE (PHOBIUS); TRANSMEMBRANE (PHOBIUS); TRANSMEMBRANE (PHOBIUS); SIGNAL_PEPTIDE_N_REGION (PHOBIUS); NON_CYTOPLASMIC_DOMA…
c8794_g1_i1	-2.13964	0.0127008	NA	1.87979	0.858585	-2.49205	c8794_g1_i1	aconitate hydratase	413	20	5.07674E-35	86.8%	2	P:biological_process; F:molecular_function	0	IPR015928 (G3DSA:3.20.19.GENE3D); PTHR11670:SF30 (PANTHER); IPR015937 (PANTHER); IPR007110 (PROSITE_PROFILES); IPR015928 (SUPERFAMILY)
c39026_g1_i2	-0.568806	0.0127966	NA	39.1375	0.228493	-2.48938	c39026_g1_i2	general transcription factor 3c polypeptide 2	4597	20	2.6997E-22	57.7%	1	F:DNA binding		no IPS match
c46682_g1_i1	-0.674101	0.0128849	0.170735	624.199	0.271057	-2.48694	c46682_g1_i1	glutamate synthase	6920	20	1.33779E-113	59.4%	0	0		no IPS match
c47048_g1_i1	0.588926	0.0129161	0.170735	1073.2	0.23689	2.48607	c47048_g1_i1	progestin and adipoq receptor family member 4	10410	20	1.90107E-111	74.3%	1	C:cellular_component	0	IPR004254 (PFAM); PTHR20855:SF30 (PANTHER); IPR004254 (PANTHER); NON_CYTOPLASMIC_DOMAIN (PHOBIUS); TRANSMEMBRANE (PHOBIUS); CYTOPLASMIC_DOMAIN (PHOBIUS); NON_CYTOPLASMIC_DOMAIN (PHOBIUS); NON_CYTOPLASMIC_DOMAIN (PHOBIUS); TRANSMEMBRANE (PHOBIUS); TRANSMEMBRANE (PHOBIUS); CYTOPLASMIC_DOMAIN (PHOBIUS); TRANSMEMBRANE (PHOBIUS); TRANSMEMBRANE (PHOBIUS); CYTOPLASMIC_DOMAIN (PHOBIUS); CYTOPLASMIC_DOMAI…
c71324_g1_i1	-2.0526	0.0129515	NA	2.88138	0.825961	-2.4851	c71324_g1_i1	elongation factor ef-3	915	20	2.43364E-143	78.65%	11	C:cytosolic ribosome; P:translational termination; P:translational elongation; P:ATP catabolic process; F:nucleotide binding; F:nucleoside-triphosphatase activity; F:ATP binding; F:ATPase activity; C:ribosome; F:translation elongation factor activity; C:nucleus		no IPS match
c43801_g1_i1	0.762349	0.0129678	NA	58.5865	0.306823	2.48465	c43801_g1_i1	ankyrin repeat domain-containing protein 50	3228	1	9.08082E-6	37.0%	0	0		no IPS match
c45269_g1_i1	0.923272	0.0131152	0.172469	414.716	0.372193	2.48063	c45269_g1_i1	androgen-dependent tfpi-regulating protein isoform x1	1808	20	4.84664E-16	46.6%	6	F:molecular_function; C:integral to membrane; C:membrane; P:biological_process; C:plasma membrane; C:cellular_component		no IPS match
c31926_g1_i1	-0.791981	0.0131979	0.172605	1058.36	0.319555	-2.47838	c31926_g1_i1	ribosomal protein s8	769	20	8.1971E-93	84.5%	3	C:ribosome; F:structural constituent of ribosome; P:translation	0	IPR022309 (PFAM); IPR001047 (TIGRFAM); IPR001047 (PANTHER); IPR018283 (PROSITE_PATTERNS)
c44021_g1_i2	1.60911	0.0132309	NA	153.874	0.649492	2.47749	c44021_g1_i2	flocculation protein flo11 isoform x1	4232	20	0	76.95%	3	C:extracellular region; F:molecular_function; P:biological_process; F:hydrolase activity, acting on carbon-nitrogen (but not peptide) bonds; P:carbohydrate metabolic process	0	IPR002557 (SMART); IPR002509 (PFAM); IPR002557 (PFAM); IPR002509 (G3DSA:3.20.20.GENE3D); IPR002557 (G3DSA:2.170.140.GENE3D); PTHR11177:SF150 (PANTHER); PTHR11177 (PANTHER); SIGNAL_PEPTIDE_N_REGION (PHOBIUS); SIGNAL_PEPTIDE (PHOBIUS); NON_CYTOPLASMIC_DOMAIN (PHOBIUS); SIGNAL_PEPTIDE_H_REGION (PHOBIUS); SIGNAL_PEPTIDE_C_REGION (PHOBIUS); IPR002557 (PROSITE_PROFILES); SignalP-noTM (SIGNALP_EUK); IPR…
c46992_g1_i2	-0.428774	0.0132468	NA	114.784	0.173098	-2.47706	c46992_g1_i2	fibronectin type-iii domain-containing protein 3a	7946	20	2.2844E-141	47.1%	1	F:molecular_function	0	PR00014 (PRINTS); IPR003961 (SMART); IPR013783 (G3DSA:2.60.40.GENE3D); IPR013783 (G3DSA:2.60.40.GENE3D); IPR013783 (G3DSA:2.60.40.GENE3D); IPR013783 (G3DSA:2.60.40.GENE3D); IPR013783 (G3DSA:2.60.40.GENE3D); IPR003961 (PFAM); PTHR19900 (PANTHER); PTHR19900:SF41 (PANTHER); CYTOPLASMIC_DOMAIN (PHOBIUS); TRANSMEMBRANE (PHOBIUS); NON_CYTOPLASMIC_DOMAIN (PHOBIUS); IPR003961 (PROSITE_PROFILES); IPR00396…
c38625_g1_i1	-1.66204	0.0132704	NA	4.58202	0.671145	-2.47643	c38625_g1_i1	s68306pol truncated - red flour beetle retrotransposon woot	1745	20	8.99571E-44	50.65%	11	F:RNA binding; F:nucleic acid binding; P:proteolysis; P:DNA integration; P:RNA-dependent DNA replication; F:aspartic-type endopeptidase activity; F:RNA-directed DNA polymerase activity; F:sequence-specific DNA binding transcription factor activity; C:nucleus; F:zinc ion binding; P:regulation of transcription, DNA-dependent		G3DSA:3.10.10.10 (GENE3D); PTHR10178:SF277 (PANTHER); PTHR10178 (PANTHER); SSF56672 (SUPERFAMILY); IPR021109 (SUPERFAMILY)
c33975_g1_i1	-0.839859	0.0132776	0.172605	1676.16	0.339168	-2.47624	c33975_g1_i1	nuclear protein 1	834	20	6.20012E-31	91.2%	2	F:DNA binding; P:response to oxidative stress		no IPS match
c42200_g1_i1	0.456416	0.0133296	0.172605	338.588	0.184422	2.47484	c42200_g1_i1	hypothetical protein L798_06418, partial	6551	20	0	72.45%	0	0		TRANSMEMBRANE (PHOBIUS); NON_CYTOPLASMIC_DOMAIN (PHOBIUS); CYTOPLASMIC_DOMAIN (PHOBIUS); SIGNAL_PEPTIDE_H_REGION (PHOBIUS); SIGNAL_PEPTIDE (PHOBIUS); NON_CYTOPLASMIC_DOMAIN (PHOBIUS); NON_CYTOPLASMIC_DOMAIN (PHOBIUS); SIGNAL_PEPTIDE_C_REGION (PHOBIUS); TRANSMEMBRANE (PHOBIUS); TRANSMEMBRANE (PHOBIUS); TRANSMEMBRANE (PHOBIUS); SIGNAL_PEPTIDE_N_REGION (PHOBIUS); CYTOPLASMIC_DOMAIN (PHOBIUS); Signal…
c36520_g1_i1	-1.31995	0.0134152	NA	18.319	0.533839	-2.47255	c36520_g1_i1	microtubule-actin cross-linking factor 1 isoform x6	848	10	6.84214E-9	91.7%	0	0		no IPS match
c44099_g2_i1	1.21586	0.0135764	NA	11.332	0.492594	2.46828	c44099_g2_i1	potassium voltage-gated channel protein shaker-like	1182	20	7.39989E-75	78.45%	30	F:ion channel activity; F:voltage-gated ion channel activity; C:integral to membrane; P:potassium ion transmembrane transport; P:protein homooligomerization; C:membrane; P:potassium ion transport; F:potassium channel activity; P:ion transport; P:transport; P:regulation of ion transmembrane transport; C:voltage-gated potassium channel complex; P:transmembrane transport; F:voltage-gated potassium c…
c47986_g1_i1	-0.789492	0.0135828	NA	187.18	0.319877	-2.46811	c47986_g1_i1	chymotrypsin-c-like isoform x1	5121	20	8.54082E-126	59.3%	2	P:biological_process; F:peptidase activity	EC:3.4.21	IPR001314 (PRINTS); IPR001254 (SMART); IPR001254 (PFAM); G3DSA:2.40.10.10 (GENE3D); G3DSA:2.40.10.10 (GENE3D); G3DSA:2.40.10.10 (GENE3D); PTHR24260:SF45 (PANTHER); PTHR24260 (PANTHER); IPR018114 (PROSITE_PATTERNS); SIGNAL_PEPTIDE_H_REGION (PHOBIUS); SIGNAL_PEPTIDE_C_REGION (PHOBIUS); SIGNAL_PEPTIDE (PHOBIUS); NON_CYTOPLASMIC_DOMAIN (PHOBIUS); SIGNAL_PEPTIDE_N_REGION (PHOBIUS); IPR001254 (PROSITE_…
c44752_g1_i1	1.26965	0.0136479	NA	14.8778	0.514778	2.4664	c44752_g1_i1	isoform n	4678	20	9.99705E-41	57.4%	1	P:signal transduction	0	IPR002219 (SMART); IPR002219 (PFAM); G3DSA:3.30.60.20 (GENE3D); PTHR15135 (PANTHER); PTHR15135:SF4 (PANTHER); IPR002219 (PROSITE_PATTERNS); IPR002219 (PROSITE_PROFILES); SSF57889 (SUPERFAMILY)
c40263_g1_i1	-0.832439	0.0136741	0.175914	352.751	0.337606	-2.46571	c40263_g1_i1	translocon-associated protein subunit delta	1825	20	1.2375E-51	70.95%	1	C:cellular_component; C:endoplasmic reticulum	0	IPR008855 (PFAM); IPR008855 (PANTHER); CYTOPLASMIC_DOMAIN (PHOBIUS); SIGNAL_PEPTIDE (PHOBIUS); SIGNAL_PEPTIDE_N_REGION (PHOBIUS); SIGNAL_PEPTIDE_H_REGION (PHOBIUS); SIGNAL_PEPTIDE_C_REGION (PHOBIUS); NON_CYTOPLASMIC_DOMAIN (PHOBIUS); TRANSMEMBRANE (PHOBIUS); SignalP-TM (SIGNALP_GRAM_POSITIVE); SignalP-noTM (SIGNALP_EUK)
c41658_g1_i1	0.708902	0.0137075	NA	194.04	0.287606	2.46484	c41658_g1_i1	sex-lethal homolog isoform x6	6016	20	1.51702E-97	86.8%	1	F:RNA binding; F:molecular_function	0	IPR002343 (PRINTS); IPR000504 (SMART); IPR000504 (PFAM); IPR012677 (G3DSA:3.30.70.GENE3D); IPR012677 (G3DSA:3.30.70.GENE3D); PTHR24011:SF206 (PANTHER); PTHR24011 (PANTHER); IPR000504 (PROSITE_PROFILES); IPR000504 (PROSITE_PROFILES); SSF54928 (SUPERFAMILY)
c40329_g1_i1	-1.09336	0.013751	NA	18.6833	0.443788	-2.4637	c40329_g1_i1	cyclin-dependent kinase 2-interacting protein	1016	20	9.10622E-36	50.9%	2	F:kinase activity; P:phosphorylation		IPR023250 (PRINTS); PTHR15827 (PANTHER)
c37437_g1_i1	-1.05092	0.0137656	NA	177.692	0.426626	-2.46332	c37437_g1_i1	thioredoxin domain-containing	1441	20	9.45278E-110	75.2%	1	P:homeostatic process	0	Coil (COILS); IPR012336 (G3DSA:3.40.30.GENE3D); IPR012336 (G3DSA:3.40.30.GENE3D); IPR013766 (PFAM); PTHR18929 (PANTHER); PTHR18929:SF70 (PANTHER); SIGNAL_PEPTIDE_H_REGION (PHOBIUS); TRANSMEMBRANE (PHOBIUS); SIGNAL_PEPTIDE (PHOBIUS); NON_CYTOPLASMIC_DOMAIN (PHOBIUS); SIGNAL_PEPTIDE_C_REGION (PHOBIUS); SIGNAL_PEPTIDE_N_REGION (PHOBIUS); CYTOPLASMIC_DOMAIN (PHOBIUS); SignalP-noTM (SIGNALP_EUK); IPR0…
c35126_g1_i2	-0.699904	0.0137794	NA	69.7673	0.284171	-2.46296	c35126_g1_i2	uroporphyrinogen-iii synthase isoform x1	1036	20	1.14905E-49	60.0%	12	F:uroporphyrinogen-III synthase activity; P:tetrapyrrole biosynthetic process; C:mitochondrion; P:uroporphyrinogen III biosynthetic process; P:porphyrin-containing compound biosynthetic process; F:lyase activity; P:heme biosynthetic process; F:cofactor binding; C:cytosol; P:response to antibiotic; P:cellular response to arsenic-containing substance; P:cellular response to amine stimulus		no IPS match
c43981_g1_i1	-0.767449	0.0138067	NA	30.225	0.311686	-2.46225	c43981_g1_i1	probable dolichyl pyrophosphate glc1man9 c2 alpha- -glucosyltransferase	1957	20	1.69688E-179	65.5%	2	F:transferase activity, transferring glycosyl groups; C:endoplasmic reticulum	0	IPR004856 (PFAM); IPR004856 (PANTHER); PTHR12413:SF2 (PANTHER); NON_CYTOPLASMIC_DOMAIN (PHOBIUS); TRANSMEMBRANE (PHOBIUS); TRANSMEMBRANE (PHOBIUS); TRANSMEMBRANE (PHOBIUS); SIGNAL_PEPTIDE (PHOBIUS); CYTOPLASMIC_DOMAIN (PHOBIUS); CYTOPLASMIC_DOMAIN (PHOBIUS); TRANSMEMBRANE (PHOBIUS); SIGNAL_PEPTIDE_C_REGION (PHOBIUS); TRANSMEMBRANE (PHOBIUS); CYTOPLASMIC_DOMAIN (PHOBIUS); NON_CYTOPLASMIC_DOMAIN (P…
c32715_g1_i3	-0.843009	0.0138653	NA	116.003	0.342584	-2.46074	c32715_g1_i3	glutamine--fructose-6-phosphate aminotransferase	5728	20	0	90.25%	3	P:biosynthetic process; P:carbohydrate metabolic process; F:molecular_function	EC:2.6.1.16	Coil (COILS); IPR005855 (TIGRFAM); IPR001347 (PFAM); G3DSA:3.40.50.10490 (GENE3D); IPR029055 (G3DSA:3.60.20.GENE3D); G3DSA:3.40.50.10490 (GENE3D); IPR000583 (PFAM); PTHR10937 (PANTHER); PTHR10937:SF10 (PANTHER); IPR001347 (PROSITE_PROFILES); IPR017932 (PROSITE_PROFILES); IPR001347 (PROSITE_PROFILES); SSF53697 (SUPERFAMILY); IPR029055 (SUPERFAMILY)
c22789_g1_i1	-1.66818	0.0138661	NA	4.15789	0.677925	-2.46071	c22789_g1_i1	putative protein	597	14	1.02913E-41	74.29%	0	0		no IPS match
c40670_g1_i1	-0.966175	0.013872	0.175914	5351.29	0.392664	-2.46056	c40670_g1_i1	protein takeout-like	1771	20	2.64733E-51	57.85%	0	0		IPR010562 (SMART); IPR010562 (PFAM); PTHR11008 (PANTHER); SIGNAL_PEPTIDE_N_REGION (PHOBIUS); SIGNAL_PEPTIDE (PHOBIUS); SIGNAL_PEPTIDE_C_REGION (PHOBIUS); NON_CYTOPLASMIC_DOMAIN (PHOBIUS); SIGNAL_PEPTIDE_H_REGION (PHOBIUS); SignalP-noTM (SIGNALP_EUK); SignalP-TM (SIGNALP_GRAM_POSITIVE)
c39061_g1_i1	0.928457	0.0138797	0.175914	474.765	0.377366	2.46036	c39061_g1_i1	fasciclin-1 isoform x1	5969	20	0	72.5%	4	P:cell adhesion; C:membrane; C:anchored to membrane; C:plasma membrane		IPR000782 (SMART); IPR000782 (PFAM); IPR000782 (G3DSA:2.30.180.GENE3D); IPR000782 (G3DSA:2.30.180.GENE3D); PTHR10900:SF73 (PANTHER); PTHR10900 (PANTHER); SIGNAL_PEPTIDE_N_REGION (PHOBIUS); SIGNAL_PEPTIDE (PHOBIUS); SIGNAL_PEPTIDE_C_REGION (PHOBIUS); SIGNAL_PEPTIDE_H_REGION (PHOBIUS); NON_CYTOPLASMIC_DOMAIN (PHOBIUS); TRANSMEMBRANE (PHOBIUS); CYTOPLASMIC_DOMAIN (PHOBIUS); IPR000782 (PROSITE_PROFIL…
c26675_g1_i1	-0.739635	0.0138803	0.175914	554.232	0.300622	-2.46035	c26675_g1_i1	60s ribosomal protein l10a	834	20	6.71344E-102	88.95%	6	F:structural constituent of ribosome; F:RNA binding; P:translation; C:large ribosomal subunit; C:ribosome; C:intracellular
c45051_g1_i1	1.38395	0.0139015	NA	29.2498	0.562626	2.4598	c45051_g1_i1	agap005905-pa-like protein	3103	16	3.52678E-23	37.69%	0	0		CYTOPLASMIC_DOMAIN (PHOBIUS); SIGNAL_PEPTIDE_N_REGION (PHOBIUS); SIGNAL_PEPTIDE (PHOBIUS); NON_CYTOPLASMIC_DOMAIN (PHOBIUS); SIGNAL_PEPTIDE_H_REGION (PHOBIUS); TRANSMEMBRANE (PHOBIUS); SIGNAL_PEPTIDE_C_REGION (PHOBIUS); SignalP-noTM (SIGNALP_EUK); TMhelix (TMHMM)
c40953_g1_i1	-0.767292	0.0139636	NA	43.3646	0.312136	-2.4582	c40953_g1_i1	isoform a	1315	20	2.03221E-15	51.65%	5	F:carboxypeptidase activity; P:defense response; P:multicellular organism reproduction; F:molecular_function; C:extracellular space		SIGNAL_PEPTIDE (PHOBIUS); SIGNAL_PEPTIDE_C_REGION (PHOBIUS); SIGNAL_PEPTIDE_H_REGION (PHOBIUS); SIGNAL_PEPTIDE_N_REGION (PHOBIUS); NON_CYTOPLASMIC_DOMAIN (PHOBIUS); SignalP-noTM (SIGNALP_EUK)
c44316_g1_i2	0.796765	0.0140187	0.175914	210.324	0.324312	2.45678	c44316_g1_i2	Otopetrin-3	5680	20	2.43126E-113	73.2%	0	0
c75960_g1_i1	2.1014	0.0141971	NA	1.13851	0.856931	2.45224	c75960_g1_i1	serine threonine-protein kinase atr	838	12	7.23564E-11	45.08%	1	F:molecular_function	0	IPR011989 (G3DSA:1.25.10.GENE3D); IPR016024 (SUPERFAMILY)
c35472_g1_i1	1.58253	0.0143971	NA	5.54319	0.64667	2.4472	c35472_g1_i1	neutrophil collagenase	1531	20	4.38967E-76	49.55%	4	P:biological_process; C:cellular_component; F:peptidase activity; F:ion binding	EC:3.4.24	IPR021190 (PRINTS); IPR018487 (SMART); IPR006026 (SMART); IPR001818 (PFAM); IPR024079 (G3DSA:3.40.390.GENE3D); IPR000585 (G3DSA:2.110.10.GENE3D); PTHR10201 (PANTHER); IPR018487 (PROSITE_PROFILES); IPR018487 (PROSITE_PROFILES); SSF55486 (SUPERFAMILY); IPR000585 (SUPERFAMILY)
c42356_g1_i1	1.39318	0.0144067	NA	15.5761	0.569353	2.44696	c42356_g1_i1	octopamine receptor beta-3r-like	3728	20	2.06407E-33	80.25%	9	C:integral to membrane; F:G-protein coupled receptor activity; F:signal transducer activity; P:signal transduction; P:G-protein coupled receptor signaling pathway; F:G-protein coupled amine receptor activity; P:positive regulation of adenylate cyclase activity involved in G-protein coupled receptor signaling pathway; F:octopamine receptor activity; C:integral to plasma membrane		no IPS match
c39061_g1_i3	0.936474	0.0144235	0.175914	464.055	0.382775	2.44654	c39061_g1_i3	fasciclin-1 isoform x3	5946	20	0	73.0%	4	P:cell adhesion; C:membrane; C:anchored to membrane; C:plasma membrane		IPR000782 (SMART); IPR000782 (G3DSA:2.30.180.GENE3D); IPR000782 (G3DSA:2.30.180.GENE3D); IPR000782 (PFAM); PTHR10900 (PANTHER); PTHR10900:SF73 (PANTHER); NON_CYTOPLASMIC_DOMAIN (PHOBIUS); SIGNAL_PEPTIDE_C_REGION (PHOBIUS); SIGNAL_PEPTIDE_N_REGION (PHOBIUS); SIGNAL_PEPTIDE_H_REGION (PHOBIUS); SIGNAL_PEPTIDE (PHOBIUS); CYTOPLASMIC_DOMAIN (PHOBIUS); TRANSMEMBRANE (PHOBIUS); IPR000782 (PROSITE_PROFIL…
c46543_g1_i1	-1.23395	0.0144653	0.175914	279.837	0.504582	-2.4455	c46543_g1_i1	hypothetical protein L798_04379	3059	20	2.3992E-141	54.25%	2	P:biological_process; F:molecular_function	0	IPR017849 (G3DSA:3.40.720.GENE3D); IPR004245 (PFAM); IPR004245 (PANTHER); PTHR10974:SF1 (PANTHER); CYTOPLASMIC_DOMAIN (PHOBIUS); TRANSMEMBRANE (PHOBIUS); NON_CYTOPLASMIC_DOMAIN (PHOBIUS); IPR017850 (SUPERFAMILY); TMhelix (TMHMM)
c46453_g4_i1	1.45774	0.0144819	NA	7.67507	0.596191	2.44508	c46453_g4_i1	ras-like protein family member 10b	1901	20	1.11573E-18	75.55%	5	P:signal transduction; F:ion binding; P:small molecule metabolic process; P:nucleobase-containing compound catabolic process; C:cellular_component	0	IPR027417 (G3DSA:3.40.50.GENE3D); IPR001806 (PFAM); PTHR24070:SF64 (PANTHER); IPR020849 (PANTHER); IPR027417 (SUPERFAMILY)
c44869_g2_i1	0.475692	0.0144984	NA	58.3619	0.194583	2.44467	c44869_g2_i1	myb sant-like dna-binding domain-containing protein 3-like	2996	6	1.05611E-8	46.0%	1	F:chromatin binding		Coil (COILS); Coil (COILS); Coil (COILS); IPR028002 (PFAM)
c35376_g1_i1	1.51528	0.014511	NA	7.01499	0.619911	2.44436	c35376_g1_i1	coiled-coil domain-containing protein c6orf97-like	2263	20	3.10113E-103	59.4%	0	0		Coil (COILS); Coil (COILS); Coil (COILS); Coil (COILS); Coil (COILS); PTHR18863 (PANTHER); PTHR18863:SF3 (PANTHER)
c39061_g1_i2	0.909838	0.0145134	0.175914	474.827	0.372229	2.4443	c39061_g1_i2	fasciclin-1 isoform x1	5991	20	0	71.75%	4	P:cell adhesion; C:membrane; C:anchored to membrane; C:plasma membrane		IPR000782 (SMART); IPR000782 (G3DSA:2.30.180.GENE3D); IPR000782 (PFAM); IPR000782 (G3DSA:2.30.180.GENE3D); PTHR10900 (PANTHER); PTHR10900:SF73 (PANTHER); SIGNAL_PEPTIDE_N_REGION (PHOBIUS); TRANSMEMBRANE (PHOBIUS); CYTOPLASMIC_DOMAIN (PHOBIUS); SIGNAL_PEPTIDE (PHOBIUS); NON_CYTOPLASMIC_DOMAIN (PHOBIUS); SIGNAL_PEPTIDE_H_REGION (PHOBIUS); SIGNAL_PEPTIDE_C_REGION (PHOBIUS); IPR000782 (PROSITE_PROFIL…
c37584_g1_i1	-1.0204	0.0145204	0.175914	378.344	0.417491	-2.44412	c37584_g1_i1	williams-beuren syndrome chromosomal region 27	1611	20	3.61351E-52	61.95%	2	F:methyltransferase activity; P:methylation		IPR029063 (G3DSA:3.40.50.GENE3D); PF12847 (PFAM); PTHR10108:SF726 (PANTHER); PTHR10108 (PANTHER); IPR029063 (SUPERFAMILY)
c35240_g1_i1	-0.558576	0.0145456	NA	183.886	0.228597	-2.4435	c35240_g1_i1	translation initiation factor 2 gamma subunit	1800	20	0	92.9%	2	F:ion binding; F:GTPase activity	0	IPR000795 (PRINTS); G3DSA:2.40.30.10 (GENE3D); IPR015256 (PFAM); IPR004161 (PFAM); IPR000795 (PFAM); G3DSA:2.40.30.10 (GENE3D); IPR027417 (G3DSA:3.40.50.GENE3D); PTHR23115 (PANTHER); PTHR23115:SF94 (PANTHER); IPR009000 (SUPERFAMILY); IPR027417 (SUPERFAMILY); IPR009001 (SUPERFAMILY)
c43368_g1_i1	0.891889	0.0145555	0.175914	492.613	0.365041	2.44325	c43368_g1_i1	calexcitin-1 isoform x2	3560	20	1.53286E-70	79.6%	1	F:ion binding	0	IPR002048 (PFAM); IPR002048 (PFAM); IPR011992 (G3DSA:1.10.238.GENE3D); PTHR10827:SF46 (PANTHER); PTHR10827 (PANTHER); IPR018247 (PROSITE_PATTERNS); IPR018247 (PROSITE_PATTERNS); IPR018247 (PROSITE_PATTERNS); IPR002048 (PROSITE_PROFILES); IPR002048 (PROSITE_PROFILES); IPR002048 (PROSITE_PROFILES); SSF47473 (SUPERFAMILY)
c46924_g1_i1	0.944406	0.0146837	NA	18.7697	0.387038	2.44009	c46924_g1_i1	5-oxoprolinase	3423	20	0	77.4%	1	F:molecular_function	0	IPR003692 (PFAM); IPR002821 (PFAM); IPR008040 (PFAM); PTHR11365 (PANTHER); PTHR11365:SF2 (PANTHER)
c70784_g1_i1	-0.661827	0.0147232	0.177097	566.497	0.271339	-2.43912	c70784_g1_i1	ribosomal protein s21	500	20	1.48919E-39	91.85%	3	C:ribosome; F:structural constituent of ribosome; P:translation	0	IPR001931 (PIRSF); IPR001931 (PFAM); IPR001931 (PANTHER); IPR018279 (PROSITE_PATTERNS)
c81738_g1_i1	-2.06753	0.0149489	NA	0.67258	0.849573	-2.43361	c81738_g1_i1	hypothetical protein EAG_00764	535	13	3.05745E-16	59.46%	0	0		TRANSMEMBRANE (PHOBIUS); NON_CYTOPLASMIC_DOMAIN (PHOBIUS); CYTOPLASMIC_DOMAIN (PHOBIUS); NON_CYTOPLASMIC_DOMAIN (PHOBIUS); TRANSMEMBRANE (PHOBIUS); TMhelix (TMHMM); TMhelix (TMHMM)
c48025_g2_i1	-1.57644	0.0149557	NA	86.0675	0.647823	-2.43345	c48025_g2_i1	retrovirus-related pol polyprotein from transposon partial	3585	20	1.12975E-87	53.55%	2	F:peptidase activity; P:biological_process	EC:3.4.23	G3DSA:3.30.70.270 (GENE3D); IPR018061 (PFAM); IPR000477 (PFAM); G3DSA:3.10.10.10 (GENE3D); PTHR10178 (PANTHER); IPR001969 (PROSITE_PATTERNS); IPR000477 (PROSITE_PROFILES); SSF56672 (SUPERFAMILY); IPR021109 (SUPERFAMILY)
c44290_g1_i1	-1.14823	0.0149774	NA	205.582	0.471955	-2.43293	c44290_g1_i1	dolichyl-diphosphooligosaccharide--protein glycosyltransferase subunit stt3a	3801	20	0	85.85%	5	P:protein glycosylation; F:oligosaccharyl transferase activity; C:membrane; F:transferase activity; F:transferase activity, transferring glycosyl groups
c40362_g1_i1	-0.580674	0.0149813	NA	203.851	0.238682	-2.43283	c40362_g1_i1	adipocyte plasma membrane-associated	3900	20	1.62559E-113	62.45%	7	P:biosynthetic process; F:strictosidine synthase activity; C:lipid particle; F:serine-type endopeptidase activity; F:receptor activity; F:mRNA binding; C:cell surface		no IPS match
c45768_g2_i1	-0.781493	0.0149871	0.179279	254.568	0.321246	-2.43269	c45768_g2_i1	gram negative bacteria binding protein 1	1382	20	8.43836E-92	64.85%	2	F:hydrolase activity, acting on glycosyl bonds; P:carbohydrate metabolic process	0	IPR013320 (G3DSA:2.60.120.GENE3D); IPR000757 (PFAM); PTHR10963 (PANTHER); PTHR10963:SF4 (PANTHER); IPR013320 (SUPERFAMILY)
c30865_g1_i1	-1.01218	0.0150459	0.179279	294.204	0.416318	-2.43127	c30865_g1_i1	translocon-associated protein subunit gamma	795	20	1.96345E-68	83.15%	4	C:endoplasmic reticulum; C:protein complex; P:protein targeting; P:membrane organization	0	IPR009779 (PFAM); IPR009779 (PANTHER); PTHR13399:SF2 (PANTHER); TRANSMEMBRANE (PHOBIUS); TRANSMEMBRANE (PHOBIUS); CYTOPLASMIC_DOMAIN (PHOBIUS); NON_CYTOPLASMIC_DOMAIN (PHOBIUS); NON_CYTOPLASMIC_DOMAIN (PHOBIUS); TRANSMEMBRANE (PHOBIUS); CYTOPLASMIC_DOMAIN (PHOBIUS); TRANSMEMBRANE (PHOBIUS); CYTOPLASMIC_DOMAIN (PHOBIUS); TMhelix (TMHMM); TMhelix (TMHMM); TMhelix (TMHMM); TMhelix (TMHMM)
c42370_g1_i3	0.489529	0.0151737	0.179407	693.742	0.201601	2.42821	c42370_g1_i3	ankyrin-3-like isoform x2	8981	20	0	85.3%	2	F:molecular_function; P:signal transduction	0	Coil (COILS); IPR002110 (PRINTS); IPR002110 (SMART); IPR000488 (SMART); IPR000906 (SMART); IPR020683 (PFAM); IPR011029 (G3DSA:1.10.533.GENE3D); IPR020683 (G3DSA:1.25.40.GENE3D); IPR002110 (PFAM); IPR000488 (PFAM); IPR020683 (G3DSA:1.25.40.GENE3D); IPR000906 (PFAM); PTHR24123 (PANTHER); PTHR24123:SF0 (PANTHER); SIGNAL_PEPTIDE_C_REGION (PHOBIUS); SIGNAL_PEPTIDE (PHOBIUS); SIGNAL_PEPTIDE_H_REGION (P…
c43193_g1_i1	-0.72912	0.0151755	NA	64.6704	0.300276	-2.42816	c43193_g1_i1	facilitated trehalose transporter tret1-like	1726	20	1.05257E-28	72.9%	3	C:cellular_component; P:transmembrane transport; F:transmembrane transporter activity	0	G3DSA:1.20.1250.20 (GENE3D); IPR005828 (PFAM); PTHR24063:SF59 (PANTHER); PTHR24063 (PANTHER); NON_CYTOPLASMIC_DOMAIN (PHOBIUS); CYTOPLASMIC_DOMAIN (PHOBIUS); TRANSMEMBRANE (PHOBIUS); TRANSMEMBRANE (PHOBIUS); TRANSMEMBRANE (PHOBIUS); TRANSMEMBRANE (PHOBIUS); CYTOPLASMIC_DOMAIN (PHOBIUS); CYTOPLASMIC_DOMAIN (PHOBIUS); NON_CYTOPLASMIC_DOMAIN (PHOBIUS); IPR020846 (PROSITE_PROFILES); IPR020846 (SUPERF…
c41414_g1_i1	-1.05251	0.015197	NA	46.6751	0.433549	-2.42765	c41414_g1_i1	deoxynucleotidyltransferase terminal-interacting protein 2	1109	20	1.40951E-56	74.7%	1	F:transferase activity		IPR014810 (PFAM); PTHR21686:SF12 (PANTHER); PTHR21686 (PANTHER)
c44157_g1_i2	-0.64679	0.015198	0.179407	424.09	0.266429	-2.42763	c44157_g1_i2	asparagine--trna cytoplasmic	2510	20	0	88.2%	15	F:nucleic acid binding; F:ATP binding; C:cytoplasm; P:asparaginyl-tRNA aminoacylation; F:asparagine-tRNA ligase activity; F:ligase activity; P:tRNA aminoacylation for protein translation; F:nucleotide binding; P:translation; F:aminoacyl-tRNA ligase activity; C:nucleus; P:DNA replication; F:5'-flap endonuclease activity; C:Slx1-Slx4 complex; P:DNA repair
c37649_g2_i4	-0.65617	0.0152489	NA	27.897	0.270428	-2.42641	c37649_g2_i4	protein hexim1	4117	20	2.81009E-31	49.3%	6	C:nucleus; F:enzyme regulator activity; P:cellular nitrogen compound metabolic process; P:biosynthetic process; C:cytoplasm; F:RNA binding	0	Coil (COILS); Coil (COILS); IPR024872 (PRINTS); IPR024872 (PFAM); IPR024872 (PANTHER)
c33125_g1_i1	-1.25756	0.0152635	NA	30.7559	0.518354	-2.42607	c33125_g1_i1	protein lethal essential for life-like	1225	20	5.5057E-36	58.55%	2	F:structural constituent of eye lens; P:response to stress		IPR001436 (PRINTS); IPR001436 (PIRSF); IPR002068 (PFAM); IPR008978 (G3DSA:2.60.40.GENE3D); PTHR11527:SF42 (PANTHER); PTHR11527 (PANTHER); IPR002068 (PROSITE_PROFILES); IPR008978 (SUPERFAMILY)
c47072_g1_i1	1.16424	0.0152904	NA	39.2044	0.480014	2.42543	c47072_g1_i1	beat protein	3730	20	5.23674E-45	56.95%	1	F:molecular_function	0	IPR003599 (SMART); IPR013783 (G3DSA:2.60.40.GENE3D); IPR013162 (PFAM); IPR013106 (PFAM); IPR013783 (G3DSA:2.60.40.GENE3D); PTHR21261 (PANTHER); PTHR21261:SF1 (PANTHER); CYTOPLASMIC_DOMAIN (PHOBIUS); SIGNAL_PEPTIDE (PHOBIUS); TRANSMEMBRANE (PHOBIUS); SIGNAL_PEPTIDE_C_REGION (PHOBIUS); SIGNAL_PEPTIDE_H_REGION (PHOBIUS); NON_CYTOPLASMIC_DOMAIN (PHOBIUS); SIGNAL_PEPTIDE_N_REGION (PHOBIUS); IPR007110 …
c94983_g1_i1	-1.8934	0.0153084	NA	2.80311	0.780785	-2.425	c94983_g1_i1	related to involved in nonactin biosynthesis	830	20	1.92943E-117	78.55%	0	0		Coil (COILS)
c38987_g1_i1	-0.539607	0.0153214	NA	88.4245	0.222547	-2.42469	c38987_g1_i1	rna-binding protein 8a	774	20	1.33868E-74	89.25%	6	F:RNA binding; F:nucleic acid binding; C:cytoplasm; F:nucleotide binding; P:RNA processing; C:nucleus		no IPS match
c44021_g1_i1	1.6601	0.0153324	NA	21.4032	0.684737	2.42443	c44021_g1_i1	chitin deacetylase 5 isoform x6	2400	20	1.09035E-45	56.0%	3	P:biological_process; C:extracellular region; F:molecular_function	0	IPR002557 (SMART); IPR002557 (G3DSA:2.170.140.GENE3D); IPR002557 (PFAM); PTHR11177 (PANTHER); PTHR11177:SF150 (PANTHER); SIGNAL_PEPTIDE_H_REGION (PHOBIUS); SIGNAL_PEPTIDE (PHOBIUS); SIGNAL_PEPTIDE_C_REGION (PHOBIUS); SIGNAL_PEPTIDE_N_REGION (PHOBIUS); NON_CYTOPLASMIC_DOMAIN (PHOBIUS); IPR002557 (PROSITE_PROFILES); SignalP-noTM (SIGNALP_EUK); IPR002557 (SUPERFAMILY)
c41232_g1_i1	-0.58786	0.0153668	0.180283	768.785	0.242555	-2.42362	c41232_g1_i1	interferon-related developmental regulator 2	3657	20	3.04938E-106	57.95%	1	F:molecular_function	0	IPR011989 (G3DSA:1.25.10.GENE3D); IPR006921 (PFAM); IPR007701 (PFAM); PTHR12354 (PANTHER); IPR016024 (SUPERFAMILY)
c35393_g1_i1	-0.817314	0.0154143	0.180283	212.653	0.337385	-2.4225	c35393_g1_i1	ribosome biogenesis protein nsa2 homolog	891	20	1.08987E-124	91.1%	1	C:nucleus		IPR022309 (PFAM); PTHR12642 (PANTHER); PTHR12642:SF0 (PANTHER)
c34785_g1_i1	-0.852926	0.0154893	NA	55.5294	0.352342	-2.42073	c34785_g1_i1	coiled-coil domain-containing protein 86-like	754	20	1.85943E-17	51.6%	0	0		Coil (COILS); IPR005579 (PFAM); PTHR13557 (PANTHER); PTHR13557:SF1 (PANTHER)
c38379_g1_i1	-0.389023	0.0155468	NA	82.1826	0.160794	-2.41939	c38379_g1_i1	1-phosphatidylinositol -bisphosphate phosphodiesterase delta-3	2665	20	0	56.0%	3	P:signal transduction; P:lipid metabolic process; F:molecular_function; F:ion binding	EC:3.1.4.11	Coil (COILS); IPR001192 (PRINTS); IPR001849 (SMART); IPR000909 (SMART); IPR001711 (SMART); IPR000008 (SMART); IPR000909 (PFAM); IPR011992 (G3DSA:1.10.238.GENE3D); IPR011992 (G3DSA:1.10.238.GENE3D); IPR000008 (PFAM); IPR001711 (PFAM); IPR017946 (G3DSA:3.20.20.GENE3D); IPR011993 (G3DSA:2.30.29.GENE3D); IPR000008 (G3DSA:2.60.40.GENE3D); IPR015359 (PFAM); IPR001192 (PANTHER); IPR002048 (PROSITE_PROFI…
c46912_g1_i1	-0.462053	0.0155852	0.180617	245.768	0.19105	-2.41849	c46912_g1_i1	ero1-like protein	4813	20	6.27613E-147	68.3%	4	P:biological_process; F:oxidoreductase activity; C:endoplasmic reticulum; F:isomerase activity	EC:5.3.4.1	IPR007266 (PIRSF); IPR007266 (PFAM); PTHR12613:SF0 (PANTHER); IPR007266 (PANTHER); NON_CYTOPLASMIC_DOMAIN (PHOBIUS); SIGNAL_PEPTIDE_N_REGION (PHOBIUS); SIGNAL_PEPTIDE (PHOBIUS); SIGNAL_PEPTIDE_C_REGION (PHOBIUS); SIGNAL_PEPTIDE_H_REGION (PHOBIUS); SignalP-noTM (SIGNALP_EUK); SSF110019 (SUPERFAMILY)
c35644_g1_i1	-0.40875	0.0155876	NA	108.827	0.169015	-2.41843	c35644_g1_i1	ef-hand protein nucb1	2603	20	2.14851E-103	59.9%	1	F:ion binding	0	Coil (COILS); Coil (COILS); Coil (COILS); IPR011992 (PFAM); IPR011992 (G3DSA:1.10.238.GENE3D); PTHR19237 (PANTHER); PTHR19237:SF20 (PANTHER); IPR018247 (PROSITE_PATTERNS); SIGNAL_PEPTIDE_H_REGION (PHOBIUS); SIGNAL_PEPTIDE_C_REGION (PHOBIUS); SIGNAL_PEPTIDE_N_REGION (PHOBIUS); SIGNAL_PEPTIDE (PHOBIUS); NON_CYTOPLASMIC_DOMAIN (PHOBIUS); IPR002048 (PROSITE_PROFILES); IPR002048 (PROSITE_PROFILES); Si…
c37071_g2_i1	-1.51607	0.0156035	NA	4.70386	0.626977	-2.41806	c37071_g2_i1	probable chitinase 3-like	2072	20	0	69.8%	4	F:molecular_function; C:extracellular region; F:hydrolase activity, acting on glycosyl bonds; P:catabolic process; P:carbohydrate metabolic process	EC:3.2.1.14	IPR002557 (SMART); IPR011583 (SMART); IPR002557 (PFAM); IPR001223 (PFAM); IPR002557 (G3DSA:2.170.140.GENE3D); IPR029070 (G3DSA:3.10.50.GENE3D); IPR013781 (G3DSA:3.20.20.GENE3D); PTHR11177:SF45 (PANTHER); PTHR11177 (PANTHER); IPR001579 (PROSITE_PATTERNS); IPR002557 (PROSITE_PROFILES); IPR029070 (SUPERFAMILY); IPR002557 (SUPERFAMILY); IPR017853 (SUPERFAMILY)
c45115_g1_i1	-1.751	0.0156183	NA	5.43778	0.724239	-2.41771	c45115_g1_i1	fatty acyl- reductase cg5065-like	2509	20	2.61113E-82	52.7%	1	F:fatty-acyl-CoA reductase (alcohol-forming) activity		no IPS match
c45852_g2_i1	0.95159	0.0156546	NA	20.1266	0.393728	2.41687	c45852_g2_i1	isoform a	3603	20	1.53736E-110	52.45%	0	0		IPR027295 (G3DSA:2.140.10.GENE3D); PTHR21419 (PANTHER); PTHR21419:SF14 (PANTHER); SSF69318 (SUPERFAMILY)
c45094_g1_i2	0.76833	0.0157166	0.181291	267.651	0.318092	2.41543	c45094_g1_i2	peroxidase isoform x2	3864	20	0	61.25%	4	P:oxidation-reduction process; F:heme binding; P:response to oxidative stress; F:peroxidase activity		NON_CYTOPLASMIC_DOMAIN (PHOBIUS); CYTOPLASMIC_DOMAIN (PHOBIUS); TRANSMEMBRANE (PHOBIUS); TMhelix (TMHMM)
c32435_g1_i1	-1.06255	0.0157862	0.181291	589.558	0.440195	-2.41382	c32435_g1_i1	kazal-type serine protease inhibitor	879	20	7.8517E-11	76.8%	2	P:proteolysis; F:peptidase activity		no IPS match
c48197_g2_i1	0.752679	0.0158025	NA	23.3546	0.311869	2.41344	c48197_g2_i1	trafficking kinesin-binding protein milt isoform x3	2447	20	1.40387E-64	45.65%	4	F:kinase activity; F:selenide, water dikinase activity; F:ATP binding; P:phosphorylation		Coil (COILS); Coil (COILS); Coil (COILS); IPR006933 (PFAM); IPR022154 (PFAM); PTHR15751:SF12 (PANTHER); PTHR15751 (PANTHER)
c42204_g1_i5	0.945664	0.0158144	NA	16.1007	0.391876	2.41317	c42204_g1_i5	reverse transcriptase	3622	14	7.40241E-10	57.64%	3	F:RNA binding; P:RNA-dependent DNA replication; F:RNA-directed DNA polymerase activity		TRANSMEMBRANE (PHOBIUS); CYTOPLASMIC_DOMAIN (PHOBIUS); NON_CYTOPLASMIC_DOMAIN (PHOBIUS); TMhelix (TMHMM)
c44397_g1_i1	1.32448	0.0158234	NA	23.4605	0.548901	2.41296	c44397_g1_i1	aggrecan core protein	2893	20	1.21592E-70	82.05%	1	F:carbohydrate binding		IPR001304 (SMART); IPR016186 (G3DSA:3.10.100.GENE3D); IPR001304 (PFAM); PTHR22802:SF149 (PANTHER); PTHR22802 (PANTHER); IPR018378 (PROSITE_PATTERNS); SIGNAL_PEPTIDE (PHOBIUS); SIGNAL_PEPTIDE_H_REGION (PHOBIUS); SIGNAL_PEPTIDE_N_REGION (PHOBIUS); NON_CYTOPLASMIC_DOMAIN (PHOBIUS); SIGNAL_PEPTIDE_C_REGION (PHOBIUS); IPR001304 (PROSITE_PROFILES); SignalP-noTM (SIGNALP_EUK); SignalP-TM (SIGNALP_GRAM_P…
c82462_g1_i1	1.58975	0.0158456	NA	3.61818	0.658978	2.41245	c82462_g1_i1	reverse partial	753	20	4.10331E-17	53.9%	0	0		no IPS match
c44633_g1_i1	-1.01038	0.0158691	NA	14.7697	0.418912	-2.41191	c44633_g1_i1	cytochrome p450 cyp6bq9	688	20	1.79443E-26	60.4%	3	F:molecular_function; P:biological_process; F:oxidoreductase activity; F:ion binding	0	IPR002401 (PRINTS); IPR001128 (G3DSA:1.10.630.GENE3D); IPR001128 (PFAM); PTHR24292 (PANTHER); IPR017972 (PROSITE_PATTERNS); IPR001128 (SUPERFAMILY)
c32845_g1_i1	0.986106	0.0158861	NA	40.529	0.408914	2.41152	c32845_g1_i1	small integral membrane protein 8-like	523	20	5.48131E-18	68.45%	3	F:molecular_function; P:biological_process; C:cellular_component		IPR026686 (PFAM); IPR026686 (PANTHER); CYTOPLASMIC_DOMAIN (PHOBIUS); NON_CYTOPLASMIC_DOMAIN (PHOBIUS); TRANSMEMBRANE (PHOBIUS); TMhelix (TMHMM)
c35638_g1_i1	-0.718411	0.0159081	0.181868	360.489	0.29797	-2.41102	c35638_g1_i1	peptidyl-prolyl cis-trans isomerase 5	1301	20	3.82966E-83	86.1%	3	P:protein folding; P:cellular protein modification process; F:isomerase activity	EC:5.2.1.8	IPR002130 (PRINTS); IPR029000 (G3DSA:2.40.100.GENE3D); IPR002130 (PFAM); PTHR11071:SF11 (PANTHER); PTHR11071 (PANTHER); IPR020892 (PROSITE_PATTERNS); SIGNAL_PEPTIDE (PHOBIUS); SIGNAL_PEPTIDE_C_REGION (PHOBIUS); SIGNAL_PEPTIDE_H_REGION (PHOBIUS); SIGNAL_PEPTIDE_N_REGION (PHOBIUS); NON_CYTOPLASMIC_DOMAIN (PHOBIUS); IPR002130 (PROSITE_PROFILES); IPR029000 (SUPERFAMILY); TMhelix (TMHMM)
c45361_g1_i2	-0.981899	0.0159534	NA	66.6279	0.407431	-2.40998	c45361_g1_i2	dolichyl-phosphate beta-glucosyltransferase	1893	20	3.83516E-112	76.6%	3	F:transferase activity; F:transferase activity, transferring glycosyl groups; F:dolichyl-phosphate beta-glucosyltransferase activity		IPR029044 (G3DSA:3.90.550.GENE3D); IPR001173 (PFAM); PTHR10859 (PANTHER); PTHR10859:SF42 (PANTHER); SIGNAL_PEPTIDE_C_REGION (PHOBIUS); SIGNAL_PEPTIDE_H_REGION (PHOBIUS); NON_CYTOPLASMIC_DOMAIN (PHOBIUS); SIGNAL_PEPTIDE (PHOBIUS); SIGNAL_PEPTIDE_N_REGION (PHOBIUS); IPR029044 (SUPERFAMILY); TMhelix (TMHMM)
c59112_g1_i1	2.07	0.0160657	NA	5.39819	0.859841	2.40742	c59112_g1_i1	polyprotein	9696	20	1.01895E-66	45.65%	9	C:cellular_component; F:structural molecule activity; F:RNA binding; F:helicase activity; F:nucleotidyltransferase activity; P:cellular nitrogen compound metabolic process; P:biosynthetic process; F:peptidase activity; P:biological_process; P:symbiosis, encompassing mutualism through parasitism	EC:3.4.22; EC:2.7.7.48; EC:2.7.7	IPR014872 (PFAM); IPR001676 (PFAM); G3DSA:2.40.10.10 (GENE3D); G3DSA:3.30.70.270 (GENE3D); IPR000605 (PFAM); IPR001205 (PFAM); IPR029053 (G3DSA:2.60.120.GENE3D); IPR000199 (PFAM); IPR029053 (G3DSA:2.60.120.GENE3D); TRANSMEMBRANE (PHOBIUS); CYTOPLASMIC_DOMAIN (PHOBIUS); NON_CYTOPLASMIC_DOMAIN (PHOBIUS); IPR007094 (PROSITE_PROFILES); IPR014759 (PROSITE_PROFILES); SSF88633 (SUPERFAMILY); SSF56672 (S…
c48356_g1_i1	-1.1266	0.0160719	NA	64.8894	0.467998	-2.40728	c48356_g1_i1	membrane metallo-endopeptidase-like 1 isoform x1	5296	20	7.10046E-67	42.5%	5	P:proteolysis; F:metallopeptidase activity; F:metalloendopeptidase activity; C:endoplasmic reticulum; C:Golgi apparatus		no IPS match
c48436_g2_i5	0.452417	0.0160836	NA	80.1272	0.187958	2.40701	c48436_g2_i5	probable phospholipid-transporting atpase ia isoform x11	9326	20	0	77.05%	11	F:phospholipid-translocating ATPase activity; C:integral to membrane; C:membrane; P:cation transport; F:hydrolase activity; F:nucleotide binding; F:ATP binding; P:phospholipid transport; F:cation-transporting ATPase activity; F:metal ion binding; F:magnesium ion binding		CYTOPLASMIC_DOMAIN (PHOBIUS); TRANSMEMBRANE (PHOBIUS); NON_CYTOPLASMIC_DOMAIN (PHOBIUS); TMhelix (TMHMM); TMhelix (TMHMM)
c42522_g1_i1	0.997757	0.0161525	NA	92.7886	0.41479	2.40545	c42522_g1_i1	nad-dependent deacetylase sirtuin- mitochondrial	2602	20	3.55288E-90	71.1%	1	F:ion binding	0	IPR003000 (PFAM); IPR026591 (G3DSA:3.30.1600.GENE3D); IPR029035 (G3DSA:3.40.50.GENE3D); PTHR11085:SF14 (PANTHER); IPR003000 (PANTHER); IPR026590 (PROSITE_PROFILES); IPR029035 (SUPERFAMILY)
c40558_g1_i1	1.0082	0.016177	0.183973	210.568	0.419226	2.4049	c40558_g1_i1	isoform c	2826	20	1.15741E-25	67.65%	0	0		G3DSA:2.10.60.10 (GENE3D); NON_CYTOPLASMIC_DOMAIN (PHOBIUS); SIGNAL_PEPTIDE_N_REGION (PHOBIUS); SIGNAL_PEPTIDE_C_REGION (PHOBIUS); SIGNAL_PEPTIDE (PHOBIUS); SIGNAL_PEPTIDE_H_REGION (PHOBIUS); SignalP-TM (SIGNALP_GRAM_POSITIVE); SignalP-noTM (SIGNALP_EUK); SSF57302 (SUPERFAMILY)
c43265_g1_i1	-0.898026	0.016212	NA	19.5117	0.373538	-2.40411	c43265_g1_i1	clockwork isoform a	1114	20	2.07306E-23	79.3%	3	P:cellular nitrogen compound metabolic process; P:biosynthetic process; F:DNA binding	0	IPR003650 (PFAM); SSF158457 (SUPERFAMILY)
c35574_g1_i1	-0.433524	0.0162511	0.183973	875.988	0.180392	-2.40323	c35574_g1_i1	e3 ubiquitin-protein ligase rnf185-like isoform x2	3608	20	9.77372E-65	75.7%	1	F:molecular_function; F:ion binding	0	IPR001841 (SMART); IPR013083 (G3DSA:3.30.40.GENE3D); PF13923 (PFAM); PTHR12313 (PANTHER); IPR017907 (PROSITE_PATTERNS); NON_CYTOPLASMIC_DOMAIN (PHOBIUS); TRANSMEMBRANE (PHOBIUS); CYTOPLASMIC_DOMAIN (PHOBIUS); IPR001841 (PROSITE_PROFILES); SSF57850 (SUPERFAMILY); TMhelix (TMHMM); TMhelix (TMHMM)
c44782_g1_i1	1.4884	0.0163165	0.183973	350.006	0.619711	2.40176	c44782_g1_i1	luciferase	2821	20	2.16488E-48	45.25%	2	F:molecular_function; P:biological_process	0	G3DSA:3.40.50.980 (GENE3D); IPR000873 (PFAM); G3DSA:3.40.50.980 (GENE3D); IPR025110 (PFAM); G3DSA:3.30.300.30 (GENE3D); G3DSA:2.30.38.10 (GENE3D); PTHR24096 (PANTHER); IPR020845 (PROSITE_PATTERNS); SIGNAL_PEPTIDE (PHOBIUS); NON_CYTOPLASMIC_DOMAIN (PHOBIUS); SIGNAL_PEPTIDE_H_REGION (PHOBIUS); SIGNAL_PEPTIDE_C_REGION (PHOBIUS); SIGNAL_PEPTIDE_N_REGION (PHOBIUS); SSF56801 (SUPERFAMILY)
c40663_g1_i1	0.809087	0.0163224	NA	22.9965	0.336891	2.40163	c40663_g1_i1	dipeptidyl peptidase 9 isoform x1	2052	20	3.84594E-105	54.2%	2	P:biological_process; C:cellular_component	0	IPR002469 (G3DSA:2.140.10.GENE3D); IPR002469 (PFAM); PTHR11731 (PANTHER); PTHR11731:SF110 (PANTHER); SSF82171 (SUPERFAMILY)
c42956_g1_i1	-0.825595	0.0163356	NA	24.9675	0.343807	-2.40133	c42956_g1_i1	ubiquitin-like-conjugating enzyme atg10	1364	20	1.21713E-26	54.7%	7	P:protein modification by small protein conjugation; P:positive regulation of protein modification process; P:autophagy; P:protein lipidation; F:Atg12 ligase activity; P:autophagy in response to ER overload; C:intracellular		IPR007135 (PFAM); PTHR14957 (PANTHER)
c43204_g4_i1	1.05687	0.0163641	NA	13.8337	0.440237	2.40069	c43204_g4_i1	alpha- -mannosyl-glycoprotein 4-beta-n-acetylglucosaminyltransferase b	3896	20	3.67548E-174	74.15%	5	P:carbohydrate metabolic process; C:membrane; F:transferase activity, transferring hexosyl groups; F:transferase activity; F:transferase activity, transferring glycosyl groups		CYTOPLASMIC_DOMAIN (PHOBIUS); TRANSMEMBRANE (PHOBIUS); NON_CYTOPLASMIC_DOMAIN (PHOBIUS)
c35379_g1_i3	1.12838	0.0163854	NA	9.23963	0.470118	2.40022	c35379_g1_i3	and pleckstrin domain-containing protein 2	1861	20	3.67747E-176	83.35%	3	C:cellular_component; F:cytoskeletal protein binding; C:cytoplasm; C:cytoskeleton	0	IPR019749 (PRINTS); IPR000798 (PRINTS); IPR019749 (SMART); IPR014847 (PFAM); IPR018979 (PFAM); IPR011993 (G3DSA:2.30.29.GENE3D); IPR014352 (G3DSA:1.20.80.GENE3D); IPR018980 (PFAM); G3DSA:3.10.20.90 (GENE3D); IPR019748 (PFAM); PTHR12673 (PANTHER); PTHR12673:SF99 (PANTHER); IPR019747 (PROSITE_PATTERNS); IPR000299 (PROSITE_PROFILES); IPR019748 (SUPERFAMILY); SSF50729 (SUPERFAMILY); IPR029071 (SUPERF…
c46315_g3_i8	1.59409	0.0164236	NA	3.68218	0.664381	2.39936	c46315_g3_i8	a disintegrin and metalloproteinase with thrombospondin motifs 9	2326	20	5.68369E-84	50.45%	2	F:peptidase activity; F:ion binding	EC:3.4.24	IPR000884 (SMART); G3DSA:2.20.100.10 (GENE3D); IPR000884 (PFAM); IPR012314 (PFAM); PTHR13723 (PANTHER); PTHR13723:SF160 (PANTHER); IPR000884 (PROSITE_PROFILES); IPR000884 (PROSITE_PROFILES); IPR000884 (PROSITE_PROFILES); IPR012314 (PROSITE_PROFILES); IPR000884 (PROSITE_PROFILES); IPR000884 (SUPERFAMILY); IPR000884 (SUPERFAMILY); IPR000884 (SUPERFAMILY)
[truncated: 20,144 more rows]

## Sheet: Sheet6
List of all transcripts with results from the differential expression analysis between infuscans females and males
[truncated: 20,894 more rows]

[truncated: 13 more sheets: Sheet7, Sheet8, Sheet9, Sheet10, Sheet11, Sheet12, Sheet13, Sheet14, Sheet15, Sheet16, Sheet17, Sheet18, Sheet19]
